# Supplementary material for: Field pea (Pisum sativum L.) shows genetic variation in phosphorus use efficiency in different P environments
Source: Sci Rep. 2020 Nov 3;10:18940. doi: 10.1038/s41598-020-75804-0 (PMC7641124; doi:10.1038/s41598-020-75804-0)
Supplement: Supplementary file 2 — Supplementary Information 1. [file 41598_2020_75804_MOESM2_ESM.xlsx]

## Sheet: FinalData
SAMPLE ID	ACCESSION	REP	TREATMENT	TIME	TISSUE	DRY WT	ICP P	P (ppm)	Predicted P (ppm)	New P
14	293426	1	1	FP	UL	0.0924406	3.175	332.776	273.979	332.776
15	261677	1	1	FP	LL			0	339.718	339.718
27	429843	1	1	FP	UL	0.0960657	3.445	351.239	864.765	351.239
6	250447	1	1	FP	UL	0.0924406	3.348	351.491	1168.16	351.491
107	261677	2	1	FP	LL			0	363.268	363.268
30	358633	1	1	FP	UL	0.0915343	3.486	370.047	677.644	370.047
11	179970	1	1	FP	UL	0.0924406	3.646	386.757	991.386	386.757
133	429843	2	1	FP	UL	0.0987842	4.222	413.153	888.315	413.153
19	343321	1	1	FP	UL	0.0942531	3.906	419.986	1316.24	419.986
3	272184	1	1	FP	LL			0	424.039	424.039
17	179450	1	1	FP	UL	0.0969716	4.361	435.21	726.267	435.21
110	261671	2	1	FP	UL	0.0915343	3.989	441.529	837.564	441.529
12	203069	1	1	FP	UL	0.091534	4.199	443.365	225.645	443.365
24	269791	1	1	FP	UL	0.0942531	4.169	447.89	1139.21	447.89
126	356992	2	1	FP	UL	0.0951591	4.487	456.74	1533.38	456.74
	C2	2	1	FP	UL	0.0951588	4.417	457.835	1014.92	457.835
137	272175	2	1	FP	UL	0.0942531	4.295	461.258	811.62	461.258
106	505062	2	1	FP	UL	0.0933468	4.415	465.383	1081.69	465.383
125	206861	2	1	FP	UL	0.091534	4.401	465.434	1255.17	465.434
7	285718	1	1	FP	UL	0.0906277	4.408	470.86	282.79	470.86
48	206861	1	1	FP	UL	0.0951594	4.622	475.329	1231.62	475.329
27	429843	1	1	FP	LL	0.0936707	4.543	477.439	674.641	477.439
49	125839	1	1	FP	UL	0.0942531	4.654	486.265	782.944	486.265
35	272218	1	1	FP	UL	0.0906277	4.599	491.936	901.719	491.936
	C1	2	1	FP	LL			0	499.046	499.046
37	272175	1	1	FP	UL	0.0942531	4.847	503.771	788.07	503.771
41	280619	1	1	FP	LL	0.0927516	4.769	507.732	601.043	507.732
5	269802	1	1	FP	UL	0.0924406	4.697	513.79	962.683	513.79
8	324702	1	1	FP	UL	0.0960654	5.228	529.567	928.483	529.567
144	285722	2	1	MP	UL	0.086404	4.69	534.605	2074.72	534.605
17	179450	1	1	FP	LL			0	536.143	536.143
50	476409	1	1	FP	LL	0.100098	5.497	547.682	993.673	547.682
107	261677	2	1	FP	UL			0	553.392	553.392
108	505122	2	1	FP	UL	0.0951594	5.372	554.144	599.878	554.144
103	272215	2	1	FP	LL	0.0897211	5.14	571.237	1136.81	571.237
41	280619	1	1	FP	UL	0.0951594	5.58	576.002	791.166	576.002
144	285722	2	1	FP	UL	0.0942531	5.585	582.071	1148.89	582.071
14	293426	1	1	MP	UL	0.086404	5.246	584.221	1199.81	584.221
134	165949	2	1	FP	UL	0.0516576	3.101	588.626	1375.7	588.626
150	279823	2	1	FP	UL	0.0933468	5.632	592.757	1388.09	592.757
3	272184	1	1	FP	UL	0.0942525	5.72	600.483	614.163	600.483
9	411142	1	1	FP	UL	0.0933468	5.709	601.006	1298.36	601.006
22	413698	1	1	FP	UL	0.0960657	5.795	608.698	1509.1	608.698
117	179450	2	1	FP	UL	0.091534	5.722	609.752	749.817	609.752
48	206861	1	1	FP	LL	0.0955066	5.922	616.083	1041.5	616.083
130	125839	2	1	FP	LL			0	616.37	616.37
31	314794	1	1	FP	LL	0.096425	6.018	622.577	836.435	622.577
	C2	1	1	FP	UL	0.0915343	5.802	623.067	1023.37	623.067
10	261671	1	1	FP	LL			0	623.89	623.89
141	280619	2	1	FP	LL	0.0982616	6.179	624.964	624.592	624.964
	C2	1	1	FP	LL	0.0955066	5.999	626.574	833.242	626.574
29	393488	1	1	FP	LL			0	197.262	633.573
114	180696	2	1	FP	UL	0.0942531	6.07	636.499	1322.24	636.499
29	393488	1	1	MP	LL	0.0935159	6.142	637.817	1123.09	637.817
135	285718	2	1	FP	UL	0.0942528	6.162	638.846	306.34	638.846
124	314794	2	1	FP	LL	0.0918333	5.891	639.877	859.985	639.877
133	429843	2	1	FP	LL	0.0918333	5.971	646.062	698.191	646.062
110	261671	2	1	FP	LL			0	647.44	647.44
40	429849	1	1	MP	LL	0.088272	5.953	647.85	1694.27	647.85
144	285722	2	1	FP	LL	0.0918333	6.021	651.507	958.767	651.507
44	505144	1	1	FP	LL			0	663.52	663.52
33	166084	1	1	FP	LL	0.0863233	5.761	665.66	1461.08	665.66
7	285718	1	1	FP	LL			0	92.6664	671.5
120	269825	2	1	FP	LL	0.09367	6.353	671.795	1016.68	671.795
10	261671	1	1	FP	UL	0.0924403	6.384	675.388	814.014	675.388
12	203069	1	1	FP	LL			0	35.5211	678.657
132	269791	2	1	FP	UL	0.0942531	6.415	686.184	1162.76	686.184
135	285718	2	1	FP	LL			0	116.216	687.118
	C1	2	1	FP	UL			0	689.17	689.17
128	184130	2	1	FP	LL	0.0955066	6.69	696.496	821.117	696.496
7	285718	1	1	MP	UL	0.0924523	6.721	705.542	1208.62	705.542
140	293426	2	1	FP	UL	0.0942531	6.755	706.205	297.529	706.205
111	341889	2	1	FP	UL	0.0933462	6.688	710.013	1477.85	710.013
39	404255	1	1	FP	UL	0.0978779	7.274	728.796	926.877	728.796
101	413683	2	1	FP	UL	0.090628	6.728	734.563	1980.26	734.563
39	404255	1	1	FP	LL			0	736.753	736.753
8	324702	1	1	FP	LL			0	738.359	738.359
44	505144	1	1	FP	UL	0.0924406	6.786	739.773	853.644	739.773
12	203069	1	1	MP	LL	0.087398	6.676	743.564	961.352	743.564
149	413698	2	1	FP	UL	0.0951594	7.167	745.717	1532.65	745.717
43	280626	1	1	FP	UL	0.0924406	7.006	747.204	1202.05	747.204
146	269802	2	1	MP	LL	0.086524	6.657	748.879	1721.94	748.879
17	179450	1	1	MP	LL	0.088272	6.857	751.631	1461.97	751.631
146	269802	2	1	FP	UL	0.0996908	7.461	753.68	986.233	753.68
49	125839	1	1	FP	LL	0.0973433	7.43	759.374	592.82	759.374
140	293426	2	1	FP	LL			0	107.405	759.452
138	411142	2	1	FP	UL	0.0933462	7.199	764.755	1321.91	764.755
43	280626	1	1	FP	LL	0.096425	7.481	771.896	1011.93	771.896
117	179450	2	1	MP	LL	0.089146	7.468	783.008	1485.52	783.008
	C1	1	1	FP	UL	0.0978782	7.766	783.341	900.127	783.341
146	269802	2	1	FP	LL			0	796.109	796.109
16	184130	1	1	FP	LL			0	797.567	797.567
15	261677	1	1	FP	UL	0.0951594	7.759	804.986	529.842	804.986
30	358633	1	1	MP	LL	0.088272	7.36	808.614	1413.35	808.614
112	404255	2	1	FP	LL	0.09367	7.602	809.993	760.303	809.993
14	293426	1	1	MP	LL	0.089146	7.506	815.707	1009.69	815.707
16	184130	1	1	FP	UL	0.0951594	7.738	818.679	987.691	818.679
47	505122	1	1	FP	UL	0.0978782	8.117	819.201	576.329	819.201
117	179450	2	1	FP	LL	0.101017	8.367	826.814	559.693	826.814
102	358633	2	1	FP	UL	0.0951594	7.955	828.526	701.194	828.526
106	505062	2	1	FP	LL	0.09367	7.816	830.362	891.57	830.362
139	137119	2	1	FP	UL	0.090628	7.62	832.988	1639.61	832.988
6	250447	1	1	FP	LL	0.0918333	7.705	837.409	978.04	837.409
15	261677	1	1	MP	LL	0.087398	7.607	843.578	1265.55	843.578
137	272175	2	1	FP	LL	0.090915	7.768	847.858	621.496	847.858
102	358633	2	1	FP	LL	0.0973433	8.355	854.399	511.07	854.399
31	314794	1	1	MP	UL	0.086404	7.572	863.664	1952.39	863.664
22	413698	1	1	FP	LL	0.10469	9.07	864.954	1318.98	864.954
15	261677	1	1	MP	UL	0.087268	7.812	872.473	1455.67	872.473
2	358613	1	1	FP	LL	0.0945883	8.284	874.231	1872.61	874.231
9	411142	1	1	FP	LL	0.0844866	7.416	876.02	1108.23	876.02
47	505122	1	1	FP	LL	0.0899966	7.924	878.833	386.205	878.833
4	165949	1	1	FP	UL	0.0942531	8.438	879.281	1352.15	879.281
145	393488	2	1	FP	UL	0.0924406	8.302	887.403	410.936	887.403
148	203069	2	1	MP	LL	0.0900199	8.237	888.992	984.902	888.992
122	505144	2	1	FP	UL	0.0951591	8.802	910.192	877.194	910.192
3	272184	1	1	MP	UL	0.0881321	8.11	912.176	1539.99	912.176
28	356992	1	1	FP	LL	0.096425	8.836	914.825	1319.71	914.825
45	250446	1	1	FP	UL	0.0951594	8.823	919.741	1660.65	919.741
108	505122	2	1	FP	LL	0.09918	9.184	919.974	409.755	919.974
121	272184	2	1	FP	UL	0.0933468	8.786	933.636	637.713	933.636
11	179970	1	1	FP	LL	0.0964257	9.09	935.352	801.262	935.352
127	175231	2	1	FP	UL	0.0960654	9.138	936.581	1613.35	936.581
136	253968	2	1	MP	LL	0.0908939	9.079	945.19	1998.73	945.19
130	125839	2	1	FP	UL	0.0924403	8.885	945.941	806.494	945.941
148	203069	2	1	FP	LL			0	59.0709	946.806
148	203069	2	1	FP	UL	0.0924403	8.893	946.806	249.195	946.806
138	411142	2	1	MP	UL	0.0915882	8.634	946.868	2247.74	946.868
24	269791	1	1	FP	LL			0	949.086	949.086
112	404255	2	1	FP	UL			0	950.427	950.427
	C2	1	1	MP	LL	0.0900199	8.836	955.533	1759.07	955.533
128	184130	2	1	MP	LL	0.0943898	9.54	959.023	1746.95	959.023
145	393488	2	1	MP	LL	0.087398	8.63	960.628	1146.64	960.628
129	272218	2	1	FP	LL	0.0945883	9.125	960.69	735.145	960.69
35	272218	1	1	FP	LL	0.0918333	8.855	962.636	711.595	962.636
20	125840	1	1	FP	UL	0.0933468	9.21	970.52	1237.3	970.52
132	269791	2	1	FP	LL			0	972.636	972.636
46	279823	1	1	FP	UL	0.0951594	9.367	973.966	1364.54	973.966
135	285718	2	1	MP	LL	0.086524	8.635	977.486	1042.05	977.486
130	125839	2	1	MP	LL	0.087398	8.804	980.537	1542.2	980.537
124	314794	2	1	FP	UL	0.0924406	9.224	981.55	1050.11	981.55
27	429843	1	1	MP	LL	0.089146	1.041	982.322	1600.47	982.322
29	393488	1	1	FP	UL	0.0945883	9.388	986.137	387.386	986.137
145	393488	2	1	FP	LL	0.0973433	9.665	986.745	220.812	986.745
40	429849	1	1	FP	LL	0.085405	8.519	993.034	768.438	993.034
32	269825	1	1	FP	LL			0	993.13	993.13
33	166084	1	1	FP	UL	0.0951591	9.592	993.21	1651.2	993.21
2	358613	1	1	FP	UL	0.0933468	9.415	998.02	2062.74	998.02
109	250447	2	1	FP	LL			0	1001.59	1001.59
143	476409	2	1	FP	UL	0.096972	9.822	1002.68	1207.35	1002.68
42	393490	1	1	FP	LL	0.0982616	9.899	1003.55	831.433	1003.55
122	505144	2	1	MP	UL	0.0924523	9.635	1016.82	1803.03	1016.82
5	269802	1	1	MP	UL	0.0881321	9.161	1016.98	1888.51	1016.98
116	429849	2	1	FP	LL	0.0945883	9.681	1017.18	791.988	1017.18
141	280619	2	1	FP	UL	0.0978782	10.03	1017.51	814.716	1017.51
109	250447	2	1	FP	UL	0.0915343	9.427	1022.15	1191.71	1022.15
31	314794	1	1	FP	UL			0	1026.56	1026.56
140	293426	2	1	MP	LL			0	1033.24	1033.24
131	179970	2	1	MP	LL	0.0908939	9.896	1035.07	1750.64	1035.07
147	280626	2	1	FP	LL			0	1035.48	1035.48
131	179970	2	1	FP	UL	0.0915343	9.683	1047.06	1014.94	1047.06
18	505062	1	1	FP	UL			0	1058.14	1058.14
30	358633	1	1	FP	LL	0.085405	9.108	1064.72	487.52	1064.72
125	206861	2	1	FP	LL			0	1065.04	1065.04
	C2	1	1	MP	UL	0.086404	9.282	1066.06	1949.2	1066.06
133	429843	2	1	MP	LL	0.086524	9.464	1068.12	1624.02	1068.12
142	125840	2	1	FP	LL			0	1070.72	1070.72
29	393488	1	1	MP	UL	0.0915882	10.02	1072.4	1313.22	1072.4
103	272215	2	1	FP	UL	0.091534	9.984	1075.37	1326.93	1075.37
141	280619	2	1	MP	LL	0.0917679	10.36	1075.78	1550.42	1075.78
123	250446	2	1	MP	LL	0.0926419	10.19	1080.79	2419.91	1080.79
150	279823	2	1	FP	LL	0.0973433	10.61	1083.82	1197.97	1083.82
13	253968	1	1	FP	UL	0.0897214	9.982	1096.87	1239.48	1096.87
139	137119	2	1	MP	LL	0.0900199	10.37	1097.78	2375.32	1097.78
12	203069	1	1	MP	UL	0.0907242	10.07	1097.88	1151.48	1097.88
4	165949	1	1	FP	LL	0.0982616	10.89	1106.76	1162.02	1106.76
24	269791	1	1	MP	UL	0.0915882	10.34	1107.34	2065.04	1107.34
122	505144	2	1	FP	LL	0.0927516	10.34	1108.37	687.07	1108.37
23	272215	1	1	FP	LL			0	1113.26	1113.26
19	343321	1	1	FP	LL			0	1126.11	1126.11
138	411142	2	1	FP	LL			0	1131.78	1131.78
143	476409	2	1	FP	LL	0.09367	10.65	1132.91	1017.22	1132.91
114	180696	2	1	FP	LL	0.0955066	10.89	1136.26	1132.12	1136.26
115	343321	2	1	FP	LL	0.0918333	10.49	1138.15	1149.66	1138.15
	C1	1	1	MP	UL	0.0889961	10.46	1153.07	1825.96	1153.07
118	324702	2	1	FP	UL	0.0915337	10.65	1156.92	952.033	1156.92
131	179970	2	1	FP	LL	0.090915	10.55	1158.8	824.812	1158.8
121	272184	2	1	FP	LL	0.0927516	10.8	1160.3	447.589	1160.3
3	272184	1	1	MP	LL	0.08565	10.43	1160.79	1349.87	1160.79
10	261671	1	1	MP	LL	0.089146	10.64	1173.65	1549.72	1173.65
148	203069	2	1	MP	UL			0	1175.03	1175.03
134	165949	2	1	FP	LL			0	1185.57	1185.57
11	179970	1	1	MP	LL	0.0917679	11.23	1199.53	1727.09	1199.53
143	476409	2	1	MP	LL	0.0943898	11.83	1201.63	1943.05	1201.63
21	180696	1	1	FP	LL	0.08816	10.69	1210.89	1108.57	1210.89
44	505144	1	1	MP	LL	0.0926419	11.33	1215.35	1589.35	1215.35
125	206861	2	1	MP	LL	0.0943898	11.7	1216	1990.88	1216
140	293426	2	1	MP	UL			0	1223.36	1223.36
5	269802	1	1	MP	LL	0.088272	11.06	1226.4	1698.39	1226.4
47	505122	1	1	MP	UL	0.0898602	11.18	1231.96	1502.16	1231.96
135	285718	2	1	MP	UL			0	1232.17	1232.17
114	180696	2	1	MP	LL	0.0900199	11.45	1247.26	2057.95	1247.26
25	175231	1	1	FP	LL	0.0863233	10.87	1257.51	1399.68	1257.51
20	125840	1	1	FP	LL	0.09367	11.87	1265.64	1047.17	1265.64
124	314794	2	1	MP	LL	0.0900199	11.89	1266.63	1785.82	1266.63
145	393488	2	1	MP	UL	0.0889961	11.58	1274.85	1336.77	1274.85
17	179450	1	1	MP	UL	0.0889961	11.56	1276.58	1652.1	1276.58
129	272218	2	1	FP	UL	0.0942531	12.18	1284.75	925.269	1284.75
35	272218	1	1	MP	LL	0.0847761	11.15	1294.3	1637.43	1294.3
111	341889	2	1	MP	LL	0.0917679	12.1	1294.33	2213.56	1294.33
105	393490	2	1	FP	UL	0.0933465	12.26	1298.31	1045.11	1298.31
123	250446	2	1	FP	UL	0.0942531	12.31	1298.55	1684.2	1298.55
139	137119	2	1	FP	LL			1302.39	1449.49	1302.39
136	253968	2	1	FP	LL	0.096425	12.63	1305.89	1072.9	1305.89
21	180696	1	1	FP	UL	0.0897217	11.83	1307.51	1298.69	1307.51
118	324702	2	1	FP	LL	0.101017	13.28	1310.87	761.909	1310.87
11	179970	1	1	MP	SE	0.194151	25.44	1312.29	4993.7	1312.29
111	341889	2	1	FP	LL	0.0964257	12.74	1313.88	1287.73	1313.88
40	429849	1	1	FP	UL	0.0951594	12.7	1324.22	958.562	1324.22
18	505062	1	1	FP	LL	0.101017	13.41	1326.04	868.02	1326.04
126	356992	2	1	FP	LL			0	1343.26	1343.26
46	279823	1	1	FP	LL	0.0973433	13.12	1343.9	1174.42	1343.9
33	166084	1	1	MP	LL	0.0253454	3.577	1346.08	2386.91	1346.08
104	227258	2	1	FP	UL	0.096972	13.06	1352.2	1776.41	1352.2
129	272218	2	1	MP	LL	0.0926419	13.06	1390.58	1660.98	1390.58
13	253968	1	1	MP	LL	0.087398	12.39	1392.23	1975.18	1392.23
34	285722	1	1	FP	LL	0.0927516	13.02	1397.31	935.218	1397.31
	C2	2	1	FP	LL	0.0918333	12.89	1399.49	824.799	1399.49
13	253968	1	1	FP	LL	0.09367	13.13	1400.15	1049.35	1400.15
149	413698	2	1	FP	LL	0.0955074	13.46	1401.9	1342.53	1401.9
147	280626	2	1	FP	UL	0.0924403	13.23	1415.97	1225.6	1415.97
7	285718	1	1	MP	LL	0.087398	12.61	1422.53	1018.5	1422.53
127	175231	2	1	FP	LL			0	1423.23	1423.23
	C1	2	1	MP	LL	0.089146	13.19	1424.88	1424.88	1424.88
102	358633	2	1	MP	LL			0	1436.9	1436.9
14	293426	1	1	FP	LL	0.0927516	13.63	1467.92	83.8554	1467.92
115	343321	2	1	FP	UL	0.096972	14.13	1469.51	1339.79	1469.51
8	324702	1	1	MP	UL	0.0889961	13.29	1471.06	1854.31	1471.06
123	250446	2	1	FP	LL			0	1494.08	1494.08
23	272215	1	1	MP	UL	0.0829478	12.37	1495.9	2229.22	1495.9
122	505144	2	1	MP	LL	0.0935159	14.18	1497.35	1612.9	1497.35
28	356992	1	1	FP	UL			0	1509.83	1509.83
23	272215	1	1	FP	UL	0.0933465	14.3	1516.85	1303.39	1516.85
49	125839	1	1	MP	LL	0.0926419	14.23	1516.87	1518.65	1516.87
	C1	1	1	MP	LL	0.089146	14	1544.18	1635.83	1544.18
137	272175	2	1	MP	LL			0	1547.33	1547.33
142	125840	2	1	MP	LL	0.0148577	2.523	1548.56	1996.55	1548.56
110	261671	2	1	MP	LL			0	1573.27	1573.27
111	341889	2	1	MP	UL	0.0881321	13.88	1579.24	2403.68	1579.24
32	269825	1	1	FP	UL	0.0951594	15	1581.82	1183.25	1581.82
104	227258	2	1	FP	LL			0	1586.29	1586.29
48	206861	1	1	MP	LL	0.087398	14.37	1588.39	1967.33	1588.39
26	341889	1	1	FP	UL	0.0951591	9.693	1597.49	1454.3	1597.49
30	358633	1	1	MP	UL			0	1603.47	1603.47
46	279823	1	1	MP	LL	0.089146	14.82	1607.72	2100.25	1607.72
	C1	2	1	MP	UL			0	1615	1615
102	358633	2	1	MP	UL			0	1627.02	1627.02
10	261671	1	1	MP	UL	0.086404	14.28	1629.77	1739.84	1629.77
143	476409	2	1	MP	UL	0.0846759	14.16	1648.86	2133.18	1648.86
116	429849	2	1	FP	UL	0.0933468	15.59	1662.53	982.112	1662.53
128	184130	2	1	MP	UL	0.0881321	14.96	1674.97	1937.07	1674.97
117	179450	2	1	MP	UL			0	1675.65	1675.65
23	272215	1	1	MP	LL	0.0402031	6.902	1675.67	2039.09	1675.67
118	324702	2	1	MP	LL			0	1687.74	1687.74
45	250446	1	1	FP	LL	0.097344	16.53	1690.83	1470.53	1690.83
24	269791	1	1	MP	LL	0.0943898	16.3	1708.09	1874.92	1708.09
31	314794	1	1	MP	LL	0.086524	15.29	1710.76	1762.27	1710.76
116	429849	2	1	MP	LL			0	1717.82	1717.82
150	279823	2	1	MP	LL	0.0935159	16.6	1722.94	2123.8	1722.94
137	272175	2	1	MP	UL			0	1737.45	1737.45
127	175231	2	1	MP	LL	0.0218495	4.043	1748.69	2349.06	1748.69
	C2	2	1	MP	LL			0	1750.63	1750.63
42	393490	1	1	MP	LL			0	1757.26	1757.26
107	261677	2	1	MP	LL	0.088272	15.69	1757.36	1289.1	1757.36
34	285722	1	1	FP	UL	0.0960657	17.02	1761.42	1125.34	1761.42
142	125840	2	1	FP	UL	0.090628	16.11	1766.69	1260.85	1766.69
25	175231	1	1	FP	UL	0.0933465	16.66	1769.67	1589.8	1769.67
39	404255	1	1	MP	LL	0.088272	15.89	1773.58	1662.58	1773.58
105	393490	2	1	MP	LL			0	1780.81	1780.81
26	341889	1	1	FP	LL	0.0945883	15.22	1781.82	1264.18	1781.82
101	413683	2	1	FP	LL			0	1790.14	1790.14
5	269802	1	1	FP	LL	0.09367	16.79	1790.88	772.56	1790.88
18	505062	1	1	MP	LL			0	1793.85	1793.85
106	505062	2	1	MP	LL	0.087398	16.27	1805.79	1817.4	1805.79
42	393490	1	1	FP	UL	0.096972	17.67	1811.99	1021.56	1811.99
36	137119	1	1	FP	LL	0.0955074	17.48	1822.81	1425.94	1822.81
147	280626	2	1	MP	LL	0.0935159	17.31	1825.97	1961.31	1825.97
1	227258	1	1	FP	UL	0.0933462	17.11	1826.5	1752.86	1826.5
35	272218	1	1	MP	UL			0	1827.55	1827.55
123	250446	2	1	MP	UL	0.086404	16.1	1850.66	2610.03	1850.66
40	429849	1	1	MP	UL	0.0881321	16.6	1871.1	1884.39	1871.1
50	476409	1	1	FP	UL	0.0951594	17.93	1876.77	1183.8	1876.77
118	324702	2	1	MP	UL			0	1877.86	1877.86
144	285722	2	1	MP	LL			0	1884.6	1884.6
21	180696	1	1	MP	LL	0.0943898	18.31	1888.15	2034.4	1888.15
27	429843	1	1	MP	UL	0.086404	16.32	1893.22	1790.6	1893.22
119	358613	2	1	FP	LL			0	1896.16	1896.16
132	269791	2	1	MP	LL			0	1898.47	1898.47
116	429849	2	1	MP	UL			0	1907.94	1907.94
146	269802	2	1	MP	UL	0.086404	16.62	1910.84	1912.06	1910.84
133	429843	2	1	MP	UL	0.0915882	17.51	1915.99	1814.15	1915.99
11	179970	1	1	MP	UL			0	1917.22	1917.22
32	269825	1	1	MP	LL			0	1918.96	1918.96
50	476409	1	1	MP	LL			0	1919.5	1919.5
44	505144	1	1	MP	UL	0.0915882	17.78	1919.67	1779.48	1919.67
38	413683	1	1	FP	LL	0.0918333	17.73	1924.11	1766.59	1924.11
109	250447	2	1	MP	LL			0	1927.42	1927.42
	C2	2	1	MP	UL			0	1940.75	1940.75
131	179970	2	1	MP	UL			0	1940.77	1940.77
120	269825	2	1	MP	LL			0	1942.51	1942.51
8	324702	1	1	MP	LL	0.088272	17.35	1945.42	1664.19	1945.42
103	272215	2	1	MP	LL	0.086524	17.06	1946.03	2062.64	1946.03
42	393490	1	1	MP	UL			0	1947.39	1947.39
43	280626	1	1	MP	LL	0.0926419	18.61	1956.16	1937.76	1956.16
38	413683	1	1	FP	UL			0	1956.71	1956.71
41	280619	1	1	MP	LL	0.0908939	18.05	1960.05	1526.87	1960.05
128	184130	2	1	FP	UL	0.096972	19.11	1963.37	1011.24	1963.37
37	272175	1	1	FP	LL	0.0872416	17.17	1966.4	597.946	1966.4
105	393490	2	1	MP	UL			0	1970.94	1970.94
20	125840	1	1	MP	LL			0	1973	1973
124	314794	2	1	MP	UL			0	1975.94	1975.94
18	505062	1	1	MP	UL			0	1983.97	1983.97
106	505062	2	1	MP	UL			0	2007.52	2007.52
104	227258	2	1	MP	LL	0.089146	18.12	2007.7	2512.12	2007.7
47	505122	1	1	MP	LL	0.0900199	18.43	2021.3	1312.04	2021.3
112	404255	2	1	MP	LL	0.087398	18.02	2035.02	1686.13	2035.02
34	285722	1	1	MP	LL	0.0917679	18.92	2036.19	1861.05	2036.19
43	280626	1	1	MP	UL	0.0881321	18.18	2040.34	2127.88	2040.34
19	343321	1	1	MP	LL			0	2051.94	2051.94
113	166084	2	1	FP	UL	0.0942531	19.51	2059.48	1674.75	2059.48
113	166084	2	1	FP	LL	0.0945883	19.54	2059.48	1484.63	2059.48
26	341889	1	1	MP	LL	0.088272	18.47	2067.22	2190.01	2067.22
115	343321	2	1	MP	LL			0	2075.49	2075.49
120	269825	2	1	FP	UL	0.0915343	19.1	2075.86	1206.8	2075.86
25	175231	1	1	MP	LL	0.087398	18.37	2082.97	2325.51	2082.97
119	358613	2	1	FP	UL			0	2086.29	2086.29
4	165949	1	1	MP	LL			0	2087.85	2087.85
132	269791	2	1	MP	UL			0	2088.59	2088.59
121	272184	2	1	MP	UL	0.0881321	18.7	2095.23	1563.54	2095.23
119	358613	2	1	MP	LL	0.086524	18.45	2106.68	2822	2106.68
32	269825	1	1	MP	UL			0	2109.09	2109.09
50	476409	1	1	MP	UL			0	2109.63	2109.63
109	250447	2	1	MP	UL			0	2117.54	2117.54
120	269825	2	1	MP	UL			0	2132.63	2132.63
3	272184	1	1	MP	SE	0.196063	41.85	2134.8	4616.48	2134.8
36	137119	1	1	MP	LL	0.088272	19.37	2139.09	2351.77	2139.09
15	261677	1	1	MP	SE	0.197975	42.38	2140.94	4532.16	2140.94
112	404255	2	1	MP	UL	0.087268	18.89	2141.9	1876.26	2141.9
37	272175	1	1	MP	UL	0.087268	18.72	2149.49	1713.9	2149.49
114	180696	2	1	MP	UL	0.0838119	18.03	2155.8	2248.07	2155.8
48	206861	1	1	MP	UL			0	2157.45	2157.45
20	125840	1	1	MP	UL			0	2163.13	2163.13
125	206861	2	1	MP	UL			0	2181	2181
41	280619	1	1	MP	UL	0.106	23.23	2184.83	1717	2184.83
142	125840	2	1	MP	UL			0	2186.68	2186.68
136	253968	2	1	MP	UL			0	2188.86	2188.86
9	411142	1	1	MP	UL	0.08554	19.2	2221.31	2224.19	2221.31
	C1	1	1	FP	LL	0.0973433	21.7	2223.09	710.003	2223.09
19	343321	1	1	MP	UL			0	2242.07	2242.07
22	413698	1	1	MP	LL			0	2244.81	2244.81
108	505122	2	1	MP	LL	0.088272	20	2245.63	1335.59	2245.63
130	125839	2	1	MP	UL	0.0898602	20.51	2260.39	1732.32	2260.39
115	343321	2	1	MP	UL			0	2265.62	2265.62
149	413698	2	1	MP	LL			0	2268.36	2268.36
9	411142	1	1	MP	LL	0.0908939	21.18	2276.52	2034.06	2276.52
4	165949	1	1	MP	UL			0	2277.98	2277.98
46	279823	1	1	MP	UL			0	2290.37	2290.37
16	184130	1	1	MP	UL	0.086404	20.15	2309.14	1913.52	2309.14
150	279823	2	1	MP	UL			0	2313.92	2313.92
7	285718	1	1	MP	SE	0.185544	43.79	2345.49	4285.1	2345.49
134	165949	2	1	MP	SE	0.179805	42.72	2355.96	5378.01	2355.96
2	358613	1	1	MP	LL	0.088272	20.93	2356.2	2798.45	2356.2
113	166084	2	1	MP	LL	0.0812801	19.47	2368.08	2410.46	2368.08
26	341889	1	1	MP	UL			0	2380.13	2380.13
34	285722	1	1	MP	UL	0.0881321	21.12	2383.97	2051.17	2383.97
45	250446	1	1	MP	LL			0	2396.36	2396.36
126	356992	2	1	MP	LL	0.0900199	21.89	2407	2269.09	2407
136	253968	2	1	FP	UL	0.0924406	22.44	2416.82	1263.03	2416.82
49	125839	1	1	MP	UL	0.0941804	22.97	2417.9	1708.77	2417.9
22	413698	1	1	MP	UL			0	2434.93	2434.93
105	393490	2	1	FP	LL	0.0942525	22.97	2435.5	854.983	2435.5
30	358633	1	1	FP	SE	0.191881	47.23	2448.54	3754.13	2448.54
149	413698	2	1	MP	UL			0	2458.48	2458.48
6	250447	1	1	MP	LL	0.0917679	23.27	2510.21	1903.87	2510.21
36	137119	1	1	MP	UL			0	2541.89	2541.89
139	137119	2	1	MP	UL			0	2565.44	2565.44
39	404255	1	1	MP	UL	0.086404	22.28	2565.9	1852.71	2565.9
16	184130	1	1	MP	LL	0.0926419	23.95	2566.07	1723.4	2566.07
45	250446	1	1	MP	UL			0	2586.48	2586.48
14	293426	1	1	FP	SE	0.191881	50.55	2625.24	3350.46	2625.24
8	324702	1	1	FP	SE	0.190945	50.38	2625.51	4004.97	2625.51
28	356992	1	1	MP	LL	0.0402031	10.74	2630.32	2245.54	2630.32
108	505122	2	1	MP	UL	0.087268	23.09	2633.31	1525.71	2633.31
47	505122	1	1	FP	SE	0.189073	50.05	2637.78	3652.81	2637.78
6	250447	1	1	MP	UL	0.0898602	23.84	2640.81	2093.99	2640.81
113	166084	2	1	MP	UL	0.0889961	23.58	2653.85	2600.59	2653.85
14	293426	1	1	MP	SE	0.193193	51.86	2684.64	4276.29	2684.64
37	272175	1	1	MP	LL	0.0786582	21.42	2702.16	1523.78	2702.16
21	180696	1	1	MP	UL	0.087268	23.8	2704.44	2224.52	2704.44
15	261677	1	1	FP	SE	0.188137	52.34	2773.92	3606.32	2773.92
118	324702	2	1	FP	SE	0.186265	52.19	2792.44	4028.52	2792.44
134	165949	2	1	MP	UL	0.0846759	23.61	2792.79	2301.53	2792.79
147	280626	2	1	MP	UL	0.087268	24.7	2803.51	2151.43	2803.51
41	280619	1	1	FP	SE	0.187201	53.03	2825.26	3867.65	2825.26
129	272218	2	1	MP	UL	0.0915882	25.99	2825.73	1851.1	2825.73
7	285718	1	1	FP	SE	0.187201	53.48	2849.29	3359.27	2849.29
121	272184	2	1	MP	LL	0.08565	24.77	2864.65	1373.42	2864.65
12	203069	1	1	FP	SE	0.187201	54.48	2902.71	3302.13	2902.71
12	203069	1	1	MP	SE	0.192237	55.89	2907.63	4227.96	2907.63
133	429843	2	1	FP	SE	0.188137	54.88	2909.53	3964.8	2909.53
145	393488	2	1	MP	SE	0.196063	57.54	2935.05	4413.25	2935.05
1	227258	1	1	MP	LL	0.0192276	5.781	2938.28	2488.57	2938.28
138	411142	2	1	MP	LL	0.0908939	27.2	2968.05	2057.61	2968.05
135	285718	2	1	FP	SE	0.193753	57.98	2986.25	3382.82	2986.25
101	413683	2	1	MP	UL	0.0907242	27.26	3008.92	2906.09	3008.92
110	261671	2	1	MP	UL	0.08554	26.1	3042.93	1763.39	3042.93
10	261671	1	1	FP	SE	0.185329	57.36	3087.43	3890.5	3087.43
104	227258	2	1	MP	UL	0.0915882	28.3	3094.09	2702.24	3094.09
29	393488	1	1	MP	SE	0.197019	61.17	3105.05	4389.7	3105.05
38	413683	1	1	MP	LL	0.0935159	29.23	3108	2692.42	3108
3	272184	1	1	FP	SE	0.190945	60.00	3135.95	3690.65	3135.95
148	203069	2	1	MP	SE	0.193193	61.5	3183.62	4251.51	3183.62
122	505144	2	1	FP	SE	0.189073	60.36	3184.96	3953.68	3184.96
29	393488	1	1	FP	SE	0.188137	60.13	3187.98	3463.87	3187.98
36	137119	1	1	FP	UL	0.0933468	30.02	3208.38	1616.06	3208.38
49	125839	1	1	MP	SE	0.198932	63.87	3210.92	4785.26	3210.92
127	175231	2	1	MP	UL	0.087268	28.56	3277.05	2539.18	3277.05
21	180696	1	1	FP	SE	0.192817	64.17	3315.21	4375.17	3315.21
5	269802	1	1	FP	SE	0.190009	63.47	3332.35	4039.17	3332.35
145	393488	2	1	FP	SE	0.190945	63.85	3336.51	3487.42	3336.51
33	166084	1	1	MP	UL	0.08554	28.51	3337.41	2577.04	3337.41
10	261671	1	1	MP	SE	0.17311	58.11	3341.17	4816.33	3341.17
135	285718	2	1	MP	SE	0.174067	58.96	3371.65	4308.65	3371.65
16	184130	1	1	FP	SE	0.191881	64.84	3372.9	4064.17	3372.9
39	404255	1	1	FP	SE	0.190945	65.11	3403.57	4003.36	3403.57
11	179970	1	1	FP	SE	0.190945	65.25	3407.96	4067.87	3407.96
144	285722	2	1	FP	SE	0.190009	65.33	3428.96	4225.37	3428.96
25	175231	1	1	MP	UL	0.0829478	28.67	3460.99	2515.63	3460.99
2	358613	1	1	MP	UL	0.0820838	28.48	3474.28	2988.57	3474.28
107	261677	2	1	MP	UL	0.0915882	32.04	3486.3	1479.22	3486.3
108	505122	2	1	FP	SE	0.189073	66.49	3509.18	3676.36	3509.18
1	227258	1	1	MP	UL	0.0889961	31.82	3579.73	2678.69	3579.73
134	165949	2	1	MP	LL	0.0900199	32.78	3616.73	2111.4	3616.73
107	261677	2	1	FP	SE				3629.87	3629.87
17	179450	1	1	FP	SE	0.188137	68.55	3636.13	3802.75	3636.13
126	356992	2	1	FP	SE	0.187201	68.37	3644.7	4609.87	3644.7
103	272215	2	1	MP	UL	0.08554	31.34	3668.25	2252.77	3668.25
141	280619	2	1	MP	UL	0.0907242	33.61	3682.8	1740.55	3682.8
148	203069	2	1	FP	SE	0.191881	71.55	3715.99	3325.68	3715.99
105	393490	2	1	FP	SE	0.0954727	35.71	3718.24	4121.59	3718.24
103	272215	2	1	FP	SE	0.189073	70.72	3732.9	4403.42	3732.9
	C1	2	1	FP	SE			0	3765.65	3765.65
49	125839	1	1	FP	SE	0.191881	72.65	3778.85	3859.43	3778.85
35	272218	1	1	FP	SE	0.192817	73.14	3780.42	3978.2	3780.42
126	356992	2	1	MP	UL	0.086404	32.63	3780.87	2459.21	3780.87
	C1	1	1	MP	SE	0.179805	68.42	3790.17	4902.44	3790.17
50	476409	1	1	FP	SE	0.191881	72.93	3792.85	4260.28	3792.85
121	272184	2	1	MP	SE	0.196063	74.39	3794.47	4640.03	3794.47
110	261671	2	1	FP	SE	0.191881	73.43	3817.64	3914.05	3817.64
117	179450	2	1	FP	SE	0.194689	74.85	3836.77	3826.3	3836.77
40	429849	1	1	FP	SE	0.187201	72.46	3861.26	4035.04	3861.26
106	505062	2	1	FP	SE	0.190945	73.91	3863.37	4158.18	3863.37
27	429843	1	1	FP	SE	0.190945	74.02	3870.19	3941.25	3870.19
18	505062	1	1	FP	SE	0.192817	75.26	3894.02	4134.63	3894.02
141	280619	2	1	FP	SE	0.0964087	37.79	3897.88	3891.2	3897.88
129	272218	2	1	FP	SE	0.190945	75.54	3949.8	4001.75	3949.8
150	279823	2	1	FP	SE	0.192817	76.57	3963.81	4464.57	3963.81
125	206861	2	1	FP	SE	0.189073	75.42	3981.48	4331.65	3981.48
105	393490	2	1	MP	SE	0.190945	76.32	3997.24	5047.42	3997.24
143	476409	2	1	FP	SE	0.100153	40.41	4013.77	4283.83	4013.77
140	293426	2	1	FP	SE	0.187201	75.33	4014.57	3374.01	4014.57
1	227258	1	1	FP	LL	0.0982624	39.52	4014.68	1562.74	4014.68
146	269802	2	1	MP	SE	0.187456	75.7	4019.14	4988.55	4019.14
28	356992	1	1	FP	SE	0.189073	76.81	4056.08	4586.32	4056.08
	C2	2	1	FP	SE	0.188137	76.82	4073.8	4091.4	4073.8
130	125839	2	1	MP	SE	0.191281	77.93	4074.4	4808.81	4074.4
24	269791	1	1	FP	SE	0.190009	77.76	4083.13	4215.69	4083.13
5	269802	1	1	MP	SE	0.161633	66.49	4096.87	4965	4096.87
42	393490	1	1	FP	SE			0	4098.04	4098.04
9	411142	1	1	FP	SE	0.185329	76.68	4129.9	4374.84	4129.9
43	280626	1	1	FP	SE	0.188137	78.36	4151.91	4278.54	4151.91
41	280619	1	1	MP	SE	0.194151	81.06	4164.85	4793.48	4164.85
136	253968	2	1	MP	SE	0.196064	82.09	4173.08	5265.34	4173.08
121	272184	2	1	FP	SE	0.190945	80.21	4192.71	3714.2	4192.71
25	175231	1	1	MP	SE	0.193193	81.04	4195.04	5592.11	4195.04
38	413683	1	1	MP	UL	0.0889961	37.42	4208.97	2882.54	4208.97
122	505144	2	1	MP	SE	0.200845	84.58	4211.48	4879.51	4211.48
101	413683	2	1	MP	LL	0.0742883	31.61	4232.79	2715.97	4232.79
137	272175	2	1	FP	SE	0.189073	80.4	4239.25	3888.1	4239.25
37	272175	1	1	FP	SE	0.189073	80.36	4242.15	3864.55	4242.15
48	206861	1	1	FP	SE	0.190009	81.16	4258.37	4308.1	4258.37
32	269825	1	1	FP	SE			0	4259.74	4259.74
120	269825	2	1	FP	SE			0	4283.29	4283.29
102	358633	2	1	FP	SE	0.188137	80.87	4285.33	3777.68	4285.33
22	413698	1	1	FP	SE	0.193753	83.39	4294.81	4585.58	4294.81
25	175231	1	1	FP	SE	0.191881	82.67	4299.19	4666.28	4299.19
6	250447	1	1	FP	SE	0.0945367	40.86	4299.81	4244.65	4299.81
140	293426	2	1	MP	SE			0	4299.84	4299.84
116	429849	2	1	FP	SE	0.187201	81.02	4319.83	4058.59	4319.83
13	253968	1	1	MP	SE	0.192238	83.93	4367.92	5241.79	4367.92
114	180696	2	1	FP	SE			0	4398.72	4398.72
138	411142	2	1	FP	SE	0.188137	82.93	4399.86	4398.39	4399.86
38	413683	1	1	FP	SE	0.188137	83.33	4416.08	5033.19	4416.08
115	343321	2	1	FP	SE			0	4416.27	4416.27
33	166084	1	1	FP	SE	0.188137	83.89	4451.49	4727.69	4451.49
	C1	1	1	FP	SE	0.190009	84.81	4457.13	3976.61	4457.13
124	314794	2	1	FP	SE	0.191881	86.15	4480.55	4126.59	4480.55
147	280626	2	1	MP	SE	0.197019	88.39	4486.64	5227.92	4486.64
23	272215	1	1	FP	SE	0.187201	84.48	4503.35	4379.87	4503.35
131	179970	2	1	FP	SE	0.190945	86.33	4513.22	4091.42	4513.22
6	250447	1	1	MP	SE	0.190326	86.24	4516.95	5170.48	4516.95
112	404255	2	1	FP	SE	0.193753	88.03	4535.55	4026.91	4535.55
26	341889	1	1	FP	SE	0.193753	88.31	4545.11	4530.79	4545.11
128	184130	2	1	FP	SE	0.189073	86.11	4546.87	4087.72	4546.87
111	341889	2	1	FP	SE			0	4554.34	4554.34
24	269791	1	1	MP	SE	0.180761	82.8	4565.64	5141.52	4565.64
47	505122	1	1	MP	SE			0	4578.64	4578.64
35	272218	1	1	MP	SE	0.188413	86.62	4582.97	4904.03	4582.97
108	505122	2	1	MP	SE			0	4602.19	4602.19
31	314794	1	1	FP	SE	0.188137	87.01	4615.42	4103.04	4615.42
130	125839	2	1	FP	SE	0.191881	88.96	4629.92	3882.98	4629.92
44	505144	1	1	FP	SE	0.189073	88.44	4670.1	3930.13	4670.1
101	413683	2	1	FP	SE	0.193753	90.80	4680.15	5056.74	4680.15
142	125840	2	1	MP	SE	0.190326	89.5	4683.63	5263.16	4683.63
136	253968	2	1	FP	SE	0.190945	89.65	4687.69	4339.51	4687.69
	C1	2	1	MP	SE			0	4691.48	4691.48
102	358633	2	1	MP	SE			0	4703.51	4703.51
139	137119	2	1	FP	SE			0	4716.1	4716.1
134	165949	2	1	FP	SE	0.187201	88.69	4730.16	4452.18	4730.16
146	269802	2	1	FP	SE	0.190945	90.58	4734.52	4062.72	4734.52
117	179450	2	1	MP	SE			0	4752.13	4752.13
4	165949	1	1	FP	SE	0.190009	90.47	4753.33	4428.63	4753.33
13	253968	1	1	FP	SE	0.188137	90.30	4790.3	4315.96	4790.3
37	272175	1	1	MP	SE			0	4790.38	4790.38
127	175231	2	1	FP	SE	0.188137	90.36	4793.49	4689.83	4793.49
36	137119	1	1	FP	SE	0.0992167	47.88	4804.53	4692.55	4804.53
137	272175	2	1	MP	SE			0	4813.93	4813.93
28	356992	1	1	MP	UL	0.0820838	39.8	4853.36	2435.67	4853.36
123	250446	2	1	FP	SE	0.187201	91.36	4873.87	4760.68	4873.87
103	272215	2	1	MP	SE	0.191282	94.19	4905.4	5329.25	4905.4
27	429843	1	1	MP	SE	0.189369	93.3	4912.58	4867.08	4912.58
39	404255	1	1	MP	SE			0	4929.19	4929.19
19	343321	1	1	FP	SE	0.190009	94.25	4947.28	4392.72	4947.28
112	404255	2	1	MP	SE			0	4952.74	4952.74
118	324702	2	1	MP	SE			0	4954.35	4954.35
129	272218	2	1	MP	SE	0.180761	89.85	4955.65	4927.58	4955.65
	C2	1	1	FP	SE	0.187201	93.17	4968.86	4099.85	4968.86
104	227258	2	1	FP	SE	0.190945	95.2	4978.34	4852.89	4978.34
116	429849	2	1	MP	SE			0	4984.42	4984.42
142	125840	2	1	FP	SE	0.193753	96.89	4993.42	4337.33	4993.42
33	166084	1	1	MP	SE	0.197975	98.99	5000.39	5653.52	5000.39
128	184130	2	1	MP	SE			0	5013.55	5013.55
	C2	2	1	MP	SE			0	5017.24	5017.24
131	179970	2	1	MP	SE			0	5017.25	5017.25
42	393490	1	1	MP	SE			0	5023.87	5023.87
147	280626	2	1	FP	SE	0.0964087	48.71	5030.56	4302.09	5030.56
36	137119	1	1	MP	SE	0.181718	91.78	5035.78	5618.38	5035.78
34	285722	1	1	MP	SE	0.184587	93.42	5046.35	5127.65	5046.35
113	166084	2	1	FP	SE	0.187201	94.83	5059.24	4751.24	5059.24
18	505062	1	1	MP	SE			0	5060.46	5060.46
143	476409	2	1	MP	SE	0.198933	102.3	5132.43	5209.66	5132.43
119	358613	2	1	FP	SE			0	5162.77	5162.77
132	269791	2	1	MP	SE			0	5165.07	5165.07
45	250446	1	1	FP	SE	0.192817	99.93	5174.73	4737.13	5174.73
32	269825	1	1	MP	SE			0	5185.57	5185.57
50	476409	1	1	MP	SE			0	5186.11	5186.11
133	429843	2	1	MP	SE	0.201803	105.1	5190.29	4890.63	5190.29
109	250447	2	1	MP	SE			0	5194.03	5194.03
120	269825	2	1	MP	SE			0	5209.12	5209.12
48	206861	1	1	MP	SE			0	5233.93	5233.93
20	125840	1	1	MP	SE			0	5239.61	5239.61
132	269791	2	1	FP	SE	0.190009	99.87	5246.76	4239.24	5246.76
125	206861	2	1	MP	SE			0	5257.48	5257.48
8	324702	1	1	MP	SE	0.158764	83.87	5265.62	4930.8	5265.62
9	411142	1	1	MP	SE			0	5300.67	5300.67
19	343321	1	1	MP	SE			0	5318.55	5318.55
106	505062	2	1	MP	SE	0.187456	100.1	5325.46	5084.01	5325.46
34	285722	1	1	FP	SE	0.192817	103.0	5335.6	4201.82	5335.6
115	343321	2	1	MP	SE			0	5342.1	5342.1
46	279823	1	1	MP	SE			0	5366.85	5366.85
20	125840	1	1	FP	SE	0.100153	54.40	5410.64	4313.78	5410.64
1	227258	1	1	FP	SE	0.194689	106.6	5467.57	4829.34	5467.57
111	341889	2	1	MP	SE			0	5480.17	5480.17
46	279823	1	1	FP	SE	0.190009	104.4	5488.13	4441.02	5488.13
13	253968	1	1	MP	UL	0.0889961	49.24	5510.48	2165.31	5510.48
22	413698	1	1	MP	SE			0	5511.41	5511.41
149	413698	2	1	MP	SE			0	5534.96	5534.96
31	314794	1	1	MP	SE	0.172154	95.6	5537.44	5028.87	5537.44
16	184130	1	1	MP	SE	0.188413	104.7	5542.57	4990	5542.57
43	280626	1	1	MP	SE	0.197977	110.1	5551.21	5204.37	5551.21
127	175231	2	1	MP	SE	0.182674	101.9	5558.6	5615.66	5558.6
4	165949	1	1	MP	SE	0.190326	106.9	5602.46	5354.46	5602.46
40	429849	1	1	MP	SE	0.187456	105.8	5633.37	4960.88	5633.37
139	137119	2	1	MP	SE			0	5641.93	5641.93
110	261671	2	1	MP	SE	0.19702	111.6	5654.29	4839.88	5654.29
45	250446	1	1	MP	SE			0	5662.97	5662.97
149	413698	2	1	FP	SE	0.189073	107.4	5672.28	4609.13	5672.28
109	250447	2	1	FP	SE	0.0992167	57.09	5732.8	4268.2	5732.8
1	227258	1	1	MP	SE			0	5755.17	5755.17
2	358613	1	1	FP	SE	0.189073	111.1	5869.66	5139.22	5869.66
2	358613	1	1	MP	SE	0.195106	115.3	5909.88	6065.05	5909.88
38	413683	1	1	MP	SE			0	5959.02	5959.02
123	250446	2	1	MP	SE	0.181718	110.2	6049.44	5686.51	6049.44
144	285722	2	1	MP	SE	0.171197	106	6170.74	5151.2	6170.74
141	280619	2	1	MP	SE	0.1865	116.2	6219.9	4817.03	6219.9
44	505144	1	1	MP	SE	0.198933	124.7	6258.43	4855.96	6258.43
26	341889	1	1	MP	SE	0.197977	125.7	6351.16	5456.62	6351.16
107	261677	2	1	MP	SE	0.196064	124.9	6360.22	4555.71	6360.22
126	356992	2	1	MP	SE	0.193195	124	6399.83	5535.7	6399.83
	C2	1	1	MP	SE	0.197977	127.9	6450.3	5025.68	6450.3
119	358613	2	1	MP	UL	0.0812198	52.59	6479.73	3012.12	6479.73
138	411142	2	1	MP	SE	0.185544	120.6	6480.5	5324.22	6480.5
23	272215	1	1	MP	SE	0.190326	124.3	6516.68	5305.7	6516.68
30	358633	1	1	MP	SE	0.184587	121.6	6589.74	4679.96	6589.74
28	356992	1	1	MP	SE	0.191282	126.5	6599.11	5512.15	6599.11
17	179450	1	1	MP	SE	0.193195	140.4	7269.25	4728.58	7269.25
124	314794	2	1	MP	SE	0.185544	136.1	7324.49	5052.42	7324.49
101	413683	2	1	MP	SE	0.189369	140.3	7389.87	5982.57	7389.87
119	358613	2	1	MP	SE	0.183631	136.6	7419.31	6088.6	7419.31
21	180696	1	1	MP	SE	0.188413	143.7	7628.9	5301	7628.9
150	279823	2	1	MP	SE	0.191282	148.1	7732.1	5390.4	7732.1
104	227258	2	1	MP	SE	0.174067	137.5	7878.67	5778.72	7878.67
114	180696	2	1	MP	SE	0.198933	164.3	8241.02	5324.55	8241.02
113	166084	2	1	MP	SE	0.175979	167.9	9520.51	5677.07	9520.51
51	280619	1	2	MP	SE			0	4580.04	4580.04
84	293426	1	2	FP	LL			0	-129.582	0
77	285718	1	2	FP	UL	0.0960657	0.7491	83.4429	69.353	83.4429
82	250447	1	2	MP	UL	0.0907242	1.224	113.079	1880.56	113.079
78	261677	1	2	FP	LL			0	126.281	126.281
86	179970	1	2	FP	UL	0.0942531	1.186	131.401	777.949	131.401
173	203069	2	2	FP	LL	0.094589	1.762	191.83	-154.366	191.83
182	505122	2	2	FP	LL			0	196.317	196.317
197	314794	2	2	FP	UL	0.0942531	2.699	278.845	836.671	278.845
183	180696	2	2	FP	UL	0.0924406	2.696	297.326	1108.8	297.326
97	269791	1	2	FP	UL	0.0987842	3.153	304.937	925.772	304.937
174	293426	2	2	FP	LL	0.100098	3.246	318.317	-106.032	318.317
65	261671	1	2	FP	UL	0.0960657	3.148	320.323	600.577	320.323
	C2	2	2	FP	UL			0	328.494	328.494
53	356992	1	2	FP	UL	0.0951594	3.448	351.957	1296.4	351.957
70	175231	1	2	FP	UL	0.0933468	3.554	370.146	1376.36	370.146
170	358633	2	2	FP	UL	0.0960657	3.675	372.266	487.756	372.266
158	404255	2	2	FP	UL	0.0924406	3.554	376.804	736.99	376.804
75	125839	1	2	FP	LL			0	379.383	379.383
94	358633	1	2	MP	UL	0.0907242	3.528	381.067	1390.04	381.067
85	272175	1	2	FP	LL			0	384.509	384.509
51	280619	1	2	FP	LL	0.0982616	3.9	390.763	387.605	390.763
79	314794	1	2	FP	UL	0.0978779	3.97	391.232	813.122	391.232
193	272215	2	2	FP	UL	0.090628	3.495	391.435	1113.5	391.435
168	261671	2	2	FP	UL	0.0996908	3.896	396.075	624.127	396.075
182	505122	2	2	FP	UL	0.0951594	3.739	398.437	386.441	398.437
99	184130	1	2	FP	UL	0.0978782	4.071	405.831	774.254	405.831
54	413698	1	2	FP	UL	0.0915343	3.798	407.192	1295.66	407.192
96	279823	1	2	FP	UL	0.0915343	3.69	408.863	1151.1	408.863
157	250447	2	2	FP	UL	0.0924406	3.906	414.883	978.276	414.883
94	358633	1	2	FP	UL	0.0942525	4.015	419.586	464.207	419.586
58	180696	1	2	FP	LL	0.08816	3.735	421.983	895.131	421.983
154	272175	2	2	FP	UL	0.090628	4.15	447.014	598.183	447.014
174	293426	2	2	FP	UL	0.090628	4.137	448.669	84.0919	448.669
189	393488	2	2	FP	UL	0.096972	4.312	450.079	197.498	450.079
64	429843	1	2	FP	UL	0.0978782	4.634	463.351	651.328	463.351
169	227258	2	2	FP	UL	0.0915343	4.347	464.11	1562.97	464.11
154	272175	2	2	MP	UL	0.087268	4.325	472.899	1524.01	472.899
157	250447	2	2	FP	LL	0.09918	4.732	473.281	788.152	473.281
99	184130	1	2	FP	LL	0.0982616	4.782	480.523	584.13	480.523
81	272218	1	2	FP	UL	0.096972	4.777	485.316	688.282	485.316
72	166084	1	2	FP	LL	0.0955066	4.823	498.74	1247.64	498.74
199	280619	2	2	FP	LL	0.0955066	4.867	503.347	411.155	503.347
69	179450	1	2	FP	UL	0.0933468	4.681	507.087	512.83	507.087
187	411142	2	2	FP	UL	0.0915337	4.725	509.616	1108.47	509.616
57	505062	1	2	FP	UL	0.0960657	4.999	510.089	844.707	510.089
166	285722	2	2	FP	UL	0.0951591	5.042	515.064	935.454	515.064
69	179450	1	2	FP	LL	0.0899966	4.66	516.153	322.706	516.153
173	203069	2	2	MP	LL	0.0900199	4.834	517.285	771.465	517.285
200	343321	2	2	FP	UL	0.0942528	5.047	520.547	1126.35	520.547
196	272218	2	2	FP	LL			0	521.708	521.708
92	411142	1	2	FP	UL	0.0942531	5.049	528.173	1084.92	528.173
94	358633	1	2	FP	LL			0	274.083	530.491
88	125840	1	2	FP	LL	0.09918	5.28	530.873	833.736	530.873
88	125840	1	2	FP	UL	0.0924406	5.027	533.121	1023.86	533.121
78	261677	1	2	FP	UL	0.0924406	4.899	535.641	316.405	535.641
64	429843	1	2	FP	LL	0.0945883	5.151	538.259	461.204	538.259
158	404255	2	2	FP	LL	0.0945883	5.161	541.61	546.866	541.61
165	285718	2	2	FP	UL	0.0924406	5.109	545.02	92.9028	545.02
98	358613	1	2	FP	UL	0.0942531	5.284	550.136	1849.3	550.136
184	356992	2	2	FP	UL	0.090628	4.957	552.754	1319.95	552.754
95	429849	1	2	FP	LL			0	555.001	555.001
	C1	2	2	FP	UL	0.0933468	5.291	559.226	1269.31	559.226
93	393488	1	2	FP	UL	0.096972	5.497	559.564	173.949	559.564
199	280619	2	2	MP	LL	0.087398	5.173	565.082	1336.99	565.082
181	429843	2	2	FP	UL	0.0942528	5.515	570.201	674.878	570.201
180	269802	2	2	FP	UL	0.0942531	5.486	571.567	772.796	571.567
181	429843	2	2	FP	LL	0.0955074	5.427	573.725	484.754	573.725
51	280619	1	2	FP	UL	0.0951594	5.569	574.846	577.729	574.846
197	314794	2	2	MP	LL	0.087398	5.513	574.979	1572.38	574.979
188	429849	2	2	FP	LL			0	578.551	578.551
167	358613	2	2	FP	UL	0.0924406	5.458	579.746	1872.85	579.746
199	280619	2	2	FP	UL	0.0924399	5.493	587.7	601.279	587.7
86	179970	1	2	FP	LL			0	587.825	587.825
182	505122	2	2	MP	LL	0.089146	5.357	592.983	1122.15	592.983
56	206861	1	2	FP	UL	0.0924406	5.663	596.329	1018.18	596.329
84	293426	1	2	FP	UL	0.0924406	5.641	602.571	60.5421	602.571
163	184130	2	2	FP	LL			0	607.68	607.68
191	505144	2	2	FP	UL	0.0942531	5.84	609.126	663.757	609.126
172	341889	2	2	MP	LL	0.0917679	5.894	616.741	2000.12	616.741
100	393490	1	2	FP	LL			0	617.996	617.996
163	184130	2	2	FP	UL	0.0906277	5.753	619.27	797.804	619.27
155	166084	2	2	FP	LL	0.09367	5.866	619.868	1271.19	619.868
79	314794	1	2	FP	LL			0	622.998	622.998
	C2	2	2	FP	LL			626.574	138.37	626.574
152	261677	2	2	FP	UL	0.0969713	6.199	633.043	339.955	633.043
200	343321	2	2	FP	LL	0.0955066	6.091	633.778	936.227	633.778
153	179450	2	2	FP	UL	0.0960654	6.24	634.911	536.38	634.911
90	324702	1	2	FP	UL	0.0924406	5.961	637.188	715.046	637.188
160	393490	2	2	FP	LL			0	641.545	641.545
161	137119	2	2	FP	UL	0.090628	5.983	643.565	1426.18	643.565
87	272215	1	2	FP	UL	0.0933468	6.22	655.748	1089.95	655.748
58	180696	1	2	FP	UL	0.0942531	6.403	671.829	1085.25	671.829
162	206861	2	2	FP	UL	0.091534	6.292	672.024	1041.73	672.024
173	203069	2	2	FP	UL	0.0942531	6.293	673.24	35.7576	673.24
94	358633	1	2	MP	LL	0.0900199	6.242	673.695	1199.91	673.695
176	125839	2	2	FP	LL	0.0918333	6.225	673.721	402.933	673.721
53	356992	1	2	FP	LL	0.09367	6.368	675.777	1106.27	675.777
151	505062	2	2	FP	LL			0	678.133	678.133
174	293426	2	2	MP	UL	0.086404	5.981	679.529	1009.92	679.529
170	358633	2	2	FP	LL	0.096425	6.655	683.983	297.633	683.983
	C2	1	2	FP	LL	0.0955066	6.593	686.34	1193.36	686.34
90	324702	1	2	FP	LL	0.0918333	6.429	693.572	524.922	693.572
155	166084	2	2	FP	UL	0.0951594	6.72	695.801	1461.32	695.801
156	179970	2	2	FP	LL	0.096425	6.732	696.625	611.375	696.625
66	253968	1	2	FP	LL	0.08816	6.157	696.711	835.915	696.711
197	314794	2	2	FP	LL	0.0982616	6.91	697.149	646.548	697.149
96	279823	1	2	FP	LL	0.0927516	6.484	697.476	960.979	697.476
188	429849	2	2	FP	UL	0.0978782	6.801	700.207	768.675	700.207
197	314794	2	2	MP	UL	0.0907242	6.506	702.635	1762.5	702.635
52	203069	1	2	FP	LL	0.0872416	6.211	705.088	-177.916	705.088
60	285722	1	2	FP	LL			0	721.78	721.78
61	269825	1	2	FP	UL	0.0933468	6.831	724.202	969.817	724.202
89	413683	1	2	FP	UL	0.0942531	7.077	740.368	1743.27	740.368
191	505144	2	2	FP	LL	0.096425	7.205	740.96	473.633	740.96
153	179450	2	2	FP	LL	0.0927523	6.824	741.383	346.256	741.383
166	285722	2	2	FP	LL			0	745.33	745.33
61	269825	1	2	FP	LL	0.0945883	7.13	747.481	779.693	747.481
180	269802	2	2	MP	LL	0.0917679	7.041	747.93	1508.5	747.93
68	505122	1	2	FP	UL	0.0933465	7.123	747.998	362.891	747.998
98	358613	1	2	FP	LL	0.09918	7.605	760.769	1659.18	760.769
172	341889	2	2	FP	UL	0.0933468	7.207	761.483	1264.42	761.483
76	505144	1	2	MP	LL	0.0926419	7.315	764.309	1375.91	764.309
82	250447	1	2	FP	LL			0	764.602	764.602
52	203069	1	2	FP	UL	0.0924403	7.217	765.5	12.2077	765.5
171	253968	2	2	FP	UL	0.0951594	7.45	775.457	1049.59	775.457
71	280626	1	2	FP	UL	0.0942531	7.435	778.351	988.617	778.351
173	203069	2	2	MP	UL	0.0915882	7.333	779.019	961.588	779.019
69	179450	1	2	MP	LL	0.087398	7.066	783.061	1248.54	783.061
153	179450	2	2	MP	LL	0.0908939	7.36	785.289	1272.09	785.289
162	206861	2	2	MP	LL	0.086524	7.036	786.105	1777.44	786.105
81	272218	1	2	MP	UL	0.086404	6.882	788.297	1614.11	788.297
74	343321	1	2	FP	UL	0.0915343	7.193	791.561	1102.8	791.561
73	476409	1	2	MP	LL	0.087398	7.423	793.519	1706.07	793.519
	C2	2	2	MP	UL	0.0881321	7.141	797.825	1254.33	797.825
190	165949	2	2	FP	UL	0.090628	7.327	800.658	1162.26	800.658
156	179970	2	2	FP	UL			0	801.499	801.499
195	269825	2	2	FP	LL			0	803.243	803.243
192	272184	2	2	FP	UL	0.0933468	7.638	810.654	424.276	810.654
83	404255	1	2	FP	LL	0.09367	7.717	819.793	523.316	819.793
174	293426	2	2	MP	LL	0.086524	7.288	821.806	819.799	821.806
177	476409	2	2	FP	UL	0.0951594	7.922	825.058	993.91	825.058
81	272218	1	2	FP	LL	0.096425	8.039	827.514	498.158	827.514
165	285718	2	2	MP	LL	0.0917679	7.787	829.222	828.61	829.222
168	261671	2	2	FP	LL	0.0918333	7.685	830.341	434.003	830.341
	C2	2	2	MP	LL	0.0576827	5.024	830.353	1064.2	830.353
196	272218	2	2	FP	UL	0.091534	7.756	831.964	711.831	831.964
76	505144	1	2	FP	UL	0.0915343	7.717	832.278	640.207	832.278
97	269791	1	2	FP	LL	0.0973433	8.143	832.62	735.649	832.62
59	269802	1	2	FP	LL	0.0982624	8.28	835.437	559.122	835.437
164	279823	2	2	FP	LL	0.091834	7.765	837.838	984.529	837.838
59	269802	1	2	FP	UL	0.0915343	7.86	850.96	749.246	850.96
59	269802	1	2	MP	LL	0.08565	7.517	851.698	1484.95	851.698
162	206861	2	2	FP	LL	0.091834	7.925	855.261	851.608	855.261
189	393488	2	2	FP	LL			0	7.37465	856.13
175	324702	2	2	FP	UL	0.0960657	8.362	863.076	738.596	863.076
85	272175	1	2	FP	UL	0.0924406	8.065	864.794	574.633	864.794
	C1	1	2	FP	UL	0.0398761	3.572	880.654	1641.02	880.654
161	137119	2	2	FP	LL	0.094589	8.471	888.073	1236.05	888.073
176	125839	2	2	FP	UL	0.090628	8.205	897.537	593.056	897.537
75	125839	1	2	FP	UL	0.0906274	8.197	897.819	569.507	897.819
60	285722	1	2	MP	LL	0.089146	8.228	898.055	1647.61	898.055
87	272215	1	2	FP	LL			0	899.824	899.824
152	261677	2	2	FP	LL	0.094589	8.514	905.655	149.831	905.655
196	272218	2	2	MP	LL	0.0900199	8.439	911.431	1447.54	911.431
54	413698	1	2	FP	LL	0.0927516	8.553	915.704	1105.54	915.704
182	505122	2	2	MP	UL	0.08554	7.966	918.448	1312.27	918.448
183	180696	2	2	FP	LL			0	918.68	918.68
177	476409	2	2	FP	LL	0.0955066	8.874	922.899	803.786	922.899
188	429849	2	2	MP	LL	0.087398	8.557	923.271	1504.38	923.271
	C1	1	2	FP	LL	0.0927516	8.616	924.835	1450.9	924.835
167	358613	2	2	FP	LL	0.08816	8.222	930.944	1682.73	930.944
189	393488	2	2	MP	LL			0	933.206	933.206
55	341889	1	2	MP	LL	0.088272	8.513	939.233	1976.57	939.233
154	272175	2	2	FP	LL	0.0835683	7.92	945.957	408.059	945.957
185	269791	2	2	FP	UL			0	949.322	949.322
66	253968	1	2	MP	LL	0.089146	8.668	953.795	1761.75	953.795
77	285718	1	2	FP	LL	0.090915	8.807	962.141	-120.771	962.141
71	280626	1	2	FP	LL	0.0927516	9.009	967.207	798.493	967.207
170	358633	2	2	MP	LL	0.0917679	9.373	968.225	1223.46	968.225
76	505144	1	2	FP	LL	0.096425	9.401	968.764	450.083	968.764
176	125839	2	2	MP	LL	0.0917679	9.244	987.993	1328.76	987.993
74	343321	1	2	FP	LL	0.0927523	9.12	988.924	912.677	988.924
198	250446	2	2	FP	LL	0.0936707	9.346	990.192	1280.64	990.192
95	429849	1	2	MP	LL	0.0908939	9.23	995.952	1480.83	995.952
62	250446	1	2	FP	LL	0.0945883	9.508	998.887	1257.09	998.887
175	324702	2	2	FP	LL	0.0973433	9.831	1003.8	548.472	1003.8
90	324702	1	2	MP	LL	0.088272	9.135	1014.77	1450.75	1014.77
165	285718	2	2	MP	UL	0.0941804	9.801	1019.63	1018.73	1019.63
93	393488	1	2	FP	LL	0.0955066	9.799	1019.75	-16.1752	1019.75
66	253968	1	2	FP	UL			0	1026.04	1026.04
52	203069	1	2	MP	UL	0.0889961	9.34	1027.22	938.039	1027.22
164	279823	2	2	FP	UL	0.0915343	9.514	1031.66	1174.65	1031.66
180	269802	2	2	FP	LL	0.0927516	9.68	1037.21	582.672	1037.21
169	227258	2	2	FP	LL	0.0890783	9.296	1041.91	1372.85	1041.91
92	411142	1	2	MP	LL	0.0926419	10.15	1042.96	1820.63	1042.96
179	125840	2	2	FP	UL	0.0924406	9.72	1043.83	1047.41	1043.83
63	272184	1	2	FP	UL	0.0915343	9.751	1048.84	400.726	1048.84
97	269791	1	2	MP	LL	0.0917679	10.24	1062.7	1661.48	1062.7
72	166084	1	2	MP	LL	0.0463209	5.089	1062.95	2173.47	1062.95
198	250446	2	2	FP	UL	0.0951588	10.22	1067.66	1470.76	1067.66
176	125839	2	2	MP	UL	0.087268	9.521	1068.31	1518.89	1068.31
172	341889	2	2	FP	LL			0	1074.29	1074.29
152	261677	2	2	MP	LL			0	1075.66	1075.66
165	285718	2	2	FP	LL	0.0955066	10.34	1078.67	-97.221	1078.67
162	206861	2	2	MP	UL	0.0889961	9.875	1087.34	1967.56	1087.34
55	341889	1	2	FP	LL	0.0973433	10.65	1087.93	1050.74	1087.93
68	505122	1	2	MP	LL			0	1098.6	1098.6
71	280626	1	2	MP	UL	0.0907242	10.26	1109.06	1914.45	1109.06
80	165949	1	2	FP	LL	0.0918333	10.28	1115.28	948.584	1115.28
163	184130	2	2	MP	LL	0.0935159	10.62	1116.67	1533.51	1116.67
189	393488	2	2	MP	UL			0	1123.33	1123.33
184	356992	2	2	FP	LL			0	1129.82	1129.82
158	404255	2	2	MP	UL	0.0889961	10.34	1139.59	1662.82	1139.59
192	272184	2	2	MP	LL			0	1159.98	1159.98
52	203069	1	2	MP	LL	0.087398	10.41	1164.29	747.915	1164.29
99	184130	1	2	MP	LL	0.087398	10.43	1173.09	1509.96	1173.09
175	324702	2	2	MP	LL	0.088272	10.59	1173.16	1474.3	1173.16
73	476409	1	2	FP	UL	0.0960654	11.56	1188.7	970.36	1188.7
80	165949	1	2	FP	UL	0.0924399	11.08	1192.09	1138.71	1192.09
199	280619	2	2	MP	UL	0.0889961	10.88	1196.2	1527.11	1196.2
84	293426	1	2	MP	LL	0.089146	10.86	1198.33	796.249	1198.33
171	253968	2	2	FP	LL	0.09367	11.32	1202.12	859.465	1202.12
181	429843	2	2	MP	LL	0.0900199	11.08	1206.15	1410.58	1206.15
85	272175	1	2	MP	LL	0.087398	10.72	1206.27	1310.34	1206.27
154	272175	2	2	MP	LL	0.086524	10.93	1206.86	1333.89	1206.86
91	137119	1	2	FP	LL			0	1212.5	1212.5
195	269825	2	2	MP	LL	0.086524	10.69	1214.99	1729.07	1214.99
73	476409	1	2	FP	LL	0.0945883	11.57	1216.82	780.236	1216.82
100	393490	1	2	FP	UL	0.0933468	11.31	1217.23	808.119	1217.23
77	285718	1	2	MP	UL	0.087268	10.76	1220.42	995.184	1220.42
194	280626	2	2	MP	LL	0.088272	11.03	1229.45	1747.87	1229.45
169	227258	2	2	MP	LL	0.087398	10.98	1230.9	2298.68	1230.9
178	413698	2	2	MP	LL	0.0917679	11.38	1232.37	2054.92	1232.37
83	404255	1	2	FP	UL	0.0915343	11.38	1235.52	713.44	1235.52
55	341889	1	2	FP	UL			0	1240.87	1240.87
63	272184	1	2	FP	LL	0.0927516	11.63	1247.45	210.602	1247.45
81	272218	1	2	MP	LL	0.087398	11.26	1261.55	1423.99	1261.55
160	393490	2	2	FP	UL	0.0978782	12.32	1264.07	831.669	1264.07
186	413683	2	2	FP	UL	0.096972	12.37	1268.33	1766.82	1268.33
171	253968	2	2	MP	LL	0.089146	11.56	1271.82	1785.3	1271.82
67	227258	1	2	FP	LL	0.09367	11.98	1272.59	1349.3	1272.59
179	125840	2	2	FP	LL	0.101017	12.92	1273.09	857.285	1273.09
93	393488	1	2	MP	UL	0.0881321	11.47	1278.98	1099.78	1278.98
68	505122	1	2	FP	LL			1283	172.768	1283
169	227258	2	2	MP	UL	0.0898602	11.69	1286.29	2488.8	1286.29
166	285722	2	2	MP	LL	0.089146	12.08	1300.36	1671.16	1300.36
75	125839	1	2	MP	LL			0	1305.21	1305.21
51	280619	1	2	MP	LL			0	1313.44	1313.44
178	413698	2	2	FP	UL			0	1319.21	1319.21
168	261671	2	2	MP	LL	0.086524	11.65	1319.37	1359.83	1319.37
191	505144	2	2	MP	LL	0.0900199	12.39	1322.17	1399.46	1322.17
192	272184	2	2	FP	LL	0.09367	12.54	1334.69	234.152	1334.69
93	393488	1	2	MP	LL	0.08565	11.67	1335.17	909.656	1335.17
65	261671	1	2	MP	LL			0	1336.28	1336.28
192	272184	2	2	MP	UL			0	1350.11	1350.11
77	285718	1	2	MP	LL	0.088272	12.23	1358.95	805.06	1358.95
183	180696	2	2	MP	LL	0.088272	12.22	1359.19	1844.51	1359.19
164	279823	2	2	MP	LL	0.0943898	13.34	1361.61	1910.36	1361.61
71	280626	1	2	MP	LL	0.0908939	12.96	1372.17	1724.32	1372.17
	C2	1	2	MP	LL	0.087398	12.22	1377.9	2119.19	1377.9
	C2	1	2	FP	UL			0	1383.48	1383.48
99	184130	1	2	MP	UL	0.0898602	12.63	1393.32	1700.08	1393.32
177	476409	2	2	MP	UL	0.0907242	12.76	1398.66	1919.74	1398.66
	C1	2	2	FP	LL			0	1079.19	1399.49
83	404255	1	2	MP	LL	0.087398	12.46	1405.36	1449.15	1405.36
159	175231	2	2	MP	LL	0.0943898	13.52	1408.82	2135.62	1408.82
	C1	1	2	MP	LL	0.0935159	13.77	1420.32	2376.73	1420.32
181	429843	2	2	MP	UL	0.0915882	13.15	1421.43	1600.71	1421.43
58	180696	1	2	MP	LL	0.0900199	13.1	1436.87	1820.96	1436.87
72	166084	1	2	FP	UL			0	1437.77	1437.77
69	179450	1	2	MP	UL			0	1438.66	1438.66
159	175231	2	2	FP	LL	0.0973433	14.05	1439.44	1209.79	1439.44
151	505062	2	2	MP	LL	0.0926419	13.63	1445.97	1603.96	1445.97
62	250446	1	2	FP	UL			0	1447.21	1447.21
175	324702	2	2	MP	UL	0.0881321	12.91	1452.41	1664.43	1452.41
70	175231	1	2	FP	LL	0.0835683	12.17	1454.52	1186.24	1454.52
82	250447	1	2	MP	LL	0.089146	13.05	1455.95	1690.43	1455.95
172	341889	2	2	MP	UL	0.0907242	13.45	1460.68	2190.25	1460.68
153	179450	2	2	MP	UL			0	1462.21	1462.21
170	358633	2	2	MP	UL	0.086404	12.78	1463.89	1413.59	1463.89
158	404255	2	2	MP	LL	0.0917679	13.68	1465.19	1472.7	1465.19
184	356992	2	2	MP	LL	0.0935159	13.99	1472.24	2055.65	1472.24
194	280626	2	2	FP	LL	0.0955066	14.14	1476.55	822.043	1476.55
194	280626	2	2	FP	UL	0.0960657	14.26	1477.03	1012.17	1477.03
196	272218	2	2	MP	UL	0.0898602	13.39	1477.9	1637.66	1477.9
152	261677	2	2	MP	UL	0.0907242	13.57	1487.94	1265.79	1487.94
75	125839	1	2	MP	UL			0	1495.34	1495.34
51	280619	1	2	MP	UL			0	1503.56	1503.56
151	505062	2	2	FP	UL	0.0960657	14.5	1514.85	868.256	1514.85
178	413698	2	2	FP	LL	0.0927523	14.32	1536.26	1129.09	1536.26
100	393490	1	2	MP	LL			0	1543.83	1543.83
193	272215	2	2	MP	LL	0.0908939	14.7	1563.6	1849.2	1563.6
160	393490	2	2	MP	LL			0	1567.38	1567.38
60	285722	1	2	FP	UL	0.0924406	14.56	1567.41	911.904	1567.41
191	505144	2	2	MP	UL	0.0907242	14.33	1567.43	1589.59	1567.43
96	279823	1	2	MP	LL	0.0917679	14.61	1567.85	1886.81	1567.85
180	269802	2	2	MP	UL	0.0915882	14.48	1569.02	1698.63	1569.02
198	250446	2	2	MP	UL	0.086404	13.7	1572.89	2396.6	1572.89
91	137119	1	2	MP	LL	0.0908939	14.51	1578.18	2138.33	1578.18
56	206861	1	2	MP	LL	0.0900199	14.48	1582.5	1753.89	1582.5
54	413698	1	2	MP	LL	0.0943898	15.16	1582.56	2031.37	1582.56
65	261671	1	2	MP	UL	0.0933163	15.13	1609.62	1526.41	1609.62
57	505062	1	2	FP	LL	0.0872416	14.07	1611.07	654.583	1611.07
187	411142	2	2	FP	LL	0.094589	15.35	1615.32	918.344	1615.32
90	324702	1	2	MP	UL	0.0881321	14.53	1626.18	1640.88	1626.18
59	269802	1	2	MP	UL			0	1675.08	1675.08
58	180696	1	2	MP	UL	0.08554	14.36	1683.21	2011.09	1683.21
185	269791	2	2	MP	LL			0	1685.03	1685.03
78	261677	1	2	MP	UL	0.0898602	15.37	1688.39	1242.24	1688.39
186	413683	2	2	MP	UL	0.0898602	1.684	1690.07	2692.65	1690.07
64	429843	1	2	MP	LL	0.0900199	15.45	1697.92	1387.03	1697.92
61	269825	1	2	MP	LL			0	1705.52	1705.52
92	411142	1	2	FP	LL	0.0955074	16.45	1714.97	894.795	1714.97
185	269791	2	2	FP	LL	0.096425	16.61	1718.64	759.198	1718.64
156	179970	2	2	MP	UL			0	1727.33	1727.33
167	358613	2	2	MP	LL	0.089146	15.67	1732.87	2608.56	1732.87
100	393490	1	2	MP	UL			0	1733.95	1733.95
186	413683	2	2	FP	LL	0.0927516	16.16	1735.85	1576.7	1735.85
79	314794	1	2	MP	UL			0	1738.95	1738.95
190	165949	2	2	FP	LL	0.0918333	16.06	1744.68	972.134	1744.68
160	393490	2	2	MP	UL			0	1757.5	1757.5
88	125840	1	2	MP	LL			0	1759.57	1759.57
85	272175	1	2	MP	UL	0.0881321	15.62	1764.31	1500.46	1764.31
67	227258	1	2	MP	UL	0.0829478	14.64	1769.57	2465.25	1769.57
57	505062	1	2	MP	UL			0	1770.54	1770.54
57	505062	1	2	MP	LL	0.086524	15.92	1783.57	1580.41	1783.57
183	180696	2	2	MP	UL	0.0907242	16.33	1785.48	2034.64	1785.48
79	314794	1	2	MP	LL	0.08565	15.86	1794.77	1548.83	1794.77
156	179970	2	2	MP	LL	0.08565	15.86	1794.77	1537.21	1794.77
55	341889	1	2	MP	UL	0.087268	15.9	1809.41	2166.7	1809.41
87	272215	1	2	MP	LL			0	1825.66	1825.66
	C1	2	2	MP	LL	0.0908939	17.14	1832.05	2005.02	1832.05
60	285722	1	2	MP	UL			0	1837.74	1837.74
74	343321	1	2	MP	LL			0	1838.51	1838.51
187	411142	2	2	MP	LL			0	1844.18	1844.18
97	269791	1	2	MP	UL			0	1851.6	1851.6
82	250447	1	2	FP	UL	0.096972	18.06	1855.09	954.726	1855.09
185	269791	2	2	MP	UL			0	1875.15	1875.15
61	269825	1	2	MP	UL			0	1895.65	1895.65
157	250447	2	2	MP	UL			0	1904.11	1904.11
177	476409	2	2	MP	LL	0.088272	17.31	1905.72	1729.62	1905.72
67	227258	1	2	FP	UL	0.0951594	18.33	1910.43	1539.42	1910.43
188	429849	2	2	MP	UL	0.0889961	17.28	1929.34	1694.51	1929.34
179	125840	2	2	MP	LL	0.0900199	17.6	1930.44	1783.12	1930.44
166	285722	2	2	MP	UL	0.0881321	17.15	1931.03	1861.28	1931.03
88	125840	1	2	MP	UL			0	1949.69	1949.69
53	356992	1	2	MP	LL	0.08565	17.1	1977.2	2032.1	1977.2
182	505122	2	2	MP	SE	0.193193	38.43	1989.48	4388.75	1989.48
168	261671	2	2	MP	UL	0.0881321	17.72	2002.59	1549.96	2002.59
92	411142	1	2	MP	UL			0	2010.75	2010.75
87	272215	1	2	MP	UL			0	2015.78	2015.78
56	206861	1	2	FP	LL	0.0955066	19.28	2017.16	828.058	2017.16
190	165949	2	2	MP	LL	0.0943898	19.31	2022.23	1897.97	2022.23
182	505122	2	2	FP	SE	0.193753	39.47	2024.38	3462.92	2024.38
74	343321	1	2	MP	UL			0	2028.63	2028.63
187	411142	2	2	MP	UL			0	2034.3	2034.3
95	429849	1	2	FP	UL	0.090628	18.39	2034.97	745.125	2034.97
161	137119	2	2	MP	LL	0.087398	18.02	2036.41	2161.88	2036.41
159	175231	2	2	FP	UL	0.0933468	19.14	2039.83	1399.91	2039.83
195	269825	2	2	MP	UL	0.08554	17.6	2044.71	1919.2	2044.71
195	269825	2	2	FP	UL	0.0715961	14.63	2050.74	993.367	2050.74
200	343321	2	2	MP	UL			0	2052.18	2052.18
70	175231	1	2	MP	UL	0.0820838	16.89	2062.31	2302.19	2062.31
96	279823	1	2	MP	UL			0	2076.93	2076.93
78	261677	1	2	MP	LL	0.088272	18.9	2085.85	1052.11	2085.85
174	293426	2	2	MP	SE	0.196063	41.66	2125.11	4086.41	2125.11
152	261677	2	2	MP	SE	0.135809	28.98	2134.27	4342.27	2134.27
63	272184	1	2	MP	UL	0.0941804	20.24	2137.43	1326.56	2137.43
64	429843	1	2	MP	UL	0.0889961	19	2139.22	1577.16	2139.22
83	404255	1	2	MP	UL	0.0889961	19.18	2142.83	1639.27	2142.83
53	356992	1	2	MP	UL	0.086404	18.5	2145.53	2222.23	2145.53
164	279823	2	2	MP	UL	0.0933163	20.19	2149.53	2100.48	2149.53
89	413683	1	2	FP	LL	0.0955066	20.62	2155.03	1553.15	2155.03
	C1	2	2	MP	UL			0	2195.14	2195.14
173	203069	2	2	MP	SE	0.191281	42	2196.01	4038.07	2196.01
155	166084	2	2	MP	LL			0	2197.02	2197.02
67	227258	1	2	MP	LL	0.0900199	20	2203.37	2275.13	2203.37
198	250446	2	2	MP	LL			0	2206.47	2206.47
54	413698	1	2	MP	UL			0	2221.5	2221.5
91	137119	1	2	MP	UL	0.0915882	20.5	2242.45	2328.46	2242.45
178	413698	2	2	MP	UL			0	2245.05	2245.05
193	272215	2	2	MP	UL	0.0881321	20.34	2292.99	2039.33	2292.99
80	165949	1	2	MP	LL	0.0943898	21.85	2297.36	1874.42	2297.36
76	505144	1	2	MP	UL	0.0907242	21.14	2318.06	1566.04	2318.06
159	175231	2	2	MP	UL			0	2325.74	2325.74
171	253968	2	2	MP	UL	0.08554	20.06	2329.74	1975.42	2329.74
	C2	1	2	MP	UL	0.0907242	21.42	2348.92	2309.31	2348.92
161	137119	2	2	MP	UL			0	2352.01	2352.01
95	429849	1	2	MP	UL	0.0898602	21.3	2358.15	1670.96	2358.15
63	272184	1	2	MP	LL	0.088272	21.12	2372.51	1136.43	2372.51
155	166084	2	2	MP	UL			0	2387.15	2387.15
190	165949	2	2	MP	UL	0.087268	21.18	2411.95	2088.09	2411.95
158	404255	2	2	FP	SE	0.193753	47.24	2425.4	3813.47	2425.4
56	206861	1	2	MP	UL	0.0907242	22.16	2430.49	1944.01	2430.49
194	280626	2	2	MP	UL	0.0898602	22.13	2440.67	1938	2440.67
91	137119	1	2	FP	UL	0.0915343	22.64	2465.66	1402.63	2465.66
184	356992	2	2	MP	UL	0.087268	21.69	2470.39	2245.78	2470.39
65	261671	1	2	FP	LL	0.0945883	23.46	2473.91	410.453	2473.91
89	413683	1	2	MP	LL			0	2478.98	2478.98
186	413683	2	2	MP	LL			0	2502.53	2502.53
174	293426	2	2	FP	SE	0.190945	48.3	2516.58	3160.57	2516.58
86	179970	1	2	MP	LL	0.087398	22.47	2552.08	1513.66	2552.08
154	272175	2	2	FP	SE	0.189073	49.09	2588.9	3674.67	2588.9
163	184130	2	2	MP	UL	0.0933163	24.48	2602.11	1723.63	2602.11
167	358613	2	2	MP	UL	0.087268	22.9	2609.04	2798.68	2609.04
63	272184	1	2	MP	SE	0.192237	50.27	2615.28	4403.04	2615.28
189	393488	2	2	FP	SE	0.190945	50.38	2629.2	3273.98	2629.2
77	285718	1	2	FP	SE	0.193753	51.78	2666.25	3145.84	2666.25
	C1	1	2	MP	UL	0.0907242	24.52	2680.77	2566.85	2680.77
53	356992	1	2	FP	SE	0.188137	50.84	2689.15	4372.88	2689.15
170	358633	2	2	FP	SE	0.190945	51.65	2695.71	3564.24	2695.71
151	505062	2	2	MP	UL	0.0915882	24.92	2708.91	1794.09	2708.91
73	476409	1	2	MP	UL	0.0889961	24.25	2716.88	1896.19	2716.88
85	272175	1	2	FP	SE	0.189073	51.55	2719.01	3651.12	2719.01
192	272184	2	2	FP	SE	0.0992167	27.44	2744.4	3500.76	2744.4
160	393490	2	2	FP	SE	0.0907927	25.26	2765.4	3908.15	2765.4
157	250447	2	2	MP	LL	0.088272	24.72	2775.26	1713.98	2775.26
191	505144	2	2	MP	SE	0.197019	54.93	2788.33	4666.07	2788.33
152	261677	2	2	FP	SE	0.190945	53.64	2801.21	3416.44	2801.21
84	293426	1	2	MP	UL	0.0915882	25.95	2821.37	986.373	2821.37
179	125840	2	2	MP	UL	0.00881321	2.668	2839.72	1973.24	2839.72
100	393490	1	2	FP	SE	0.190945	54.44	2843.11	3884.6	2843.11
200	343321	2	2	MP	LL	0.0917679	26.84	2900.56	1862.06	2900.56
99	184130	1	2	FP	SE	0.188137	55.28	2931.88	3850.74	2931.88
192	272184	2	2	MP	SE	0.188137	55.39	2944.41	4426.59	2944.41
98	358613	1	2	MP	LL	0.0314633	9.539	2979.25	2585.01	2979.25
98	358613	1	2	MP	UL	0.0786276	23.42	2983.45	2775.13	2983.45
68	505122	1	2	MP	UL	0.0924523	27.92	3008.08	1288.72	3008.08
199	280619	2	2	FP	SE	0.190945	57.86	3017.25	3677.76	3017.25
168	261671	2	2	FP	SE	0.189073	57.86	3050.85	3700.61	3050.85
	C2	2	2	FP	SE	0.190009	58.19	3051.38	3404.98	3051.38
69	179450	1	2	FP	SE	0.189073	57.89	3052.43	3589.31	3052.43
	C1	2	2	FP	SE	0.190009	58.27	3058.68	4345.79	3058.68
173	203069	2	2	FP	SE	0.192817	59.15	3061.42	3112.24	3061.42
177	476409	2	2	FP	SE	0.192817	60.6	3135.57	4070.39	3135.57
84	293426	1	2	FP	SE			0	3137.02	3137.02
57	505062	1	2	FP	SE	0.190009	60.16	3156.86	3921.19	3156.86
188	429849	2	2	FP	SE	0.189073	60.03	3166.91	3845.16	3166.91
66	253968	1	2	MP	SE	0.201803	64.3	3172.86	5028.35	3172.86
68	505122	1	2	FP	SE	0.187201	59.82	3187.97	3439.37	3187.97
175	324702	2	2	FP	SE	0.100153	32.17	3191.03	3815.08	3191.03
80	165949	1	2	MP	UL	0.0924523	29.78	3225.25	2064.54	3225.25
70	175231	1	2	MP	LL	0.0699184	22.75	3230.15	2112.07	3230.15
87	272215	1	2	FP	SE	0.190945	62.74	3276.51	4166.43	3276.51
197	314794	2	2	FP	SE	0.190945	62.96	3284.34	3913.15	3284.34
95	429849	1	2	FP	SE	0.191881	63.37	3295.22	3821.61	3295.22
195	269825	2	2	MP	SE	0.196063	64.68	3299.22	4995.68	3299.22
151	505062	2	2	FP	SE	0.190009	62.95	3305.58	3944.74	3305.58
51	280619	1	2	FP	SE	0.188137	62.93	3336.81	3654.21	3336.81
94	358633	1	2	FP	SE	0.187201	62.81	3342.02	3540.69	3342.02
86	179970	1	2	FP	SE	0.191881	64.37	3345.47	3854.43	3345.47
66	253968	1	2	MP	UL	0.0881321	29.55	3357.26	1951.87	3357.26
169	227258	2	2	FP	SE	0.187201	63.55	3387.22	4639.46	3387.22
78	261677	1	2	FP	SE			0	3392.89	3392.89
65	261671	1	2	MP	SE	0.175023	60.27	3428.07	4602.89	3428.07
193	272215	2	2	FP	SE	0.193753	66.61	3430.61	4189.98	3430.61
181	429843	2	2	FP	SE	0.189073	65.08	3435.68	3751.36	3435.68
62	250446	1	2	MP	LL	0.0926419	32.4	3479.5	2182.92	3479.5
63	272184	1	2	FP	SE	0.192817	67.39	3487.12	3477.21	3487.12
165	285718	2	2	MP	SE	0.197975	69.27	3499.19	4095.22	3499.19
156	179970	2	2	FP	SE	0.190945	67.31	3515.84	3877.98	3515.84
99	184130	1	2	MP	SE	0.19702	69.97	3537.66	4776.57	3537.66
157	250447	2	2	FP	SE	0.0973447	34.75	3548.11	4054.76	3548.11
191	505144	2	2	FP	SE	0.0954727	34.45	3586.26	3740.24	3586.26
88	125840	1	2	MP	SE	0.190326	69.4	3627.54	5026.17	3627.54
71	280626	1	2	FP	SE	0.189073	69	3641.93	4065.1	3641.93
72	166084	1	2	MP	UL	0.0933163	33.99	3646.54	2363.6	3646.54
95	429849	1	2	MP	SE	0.195106	71.15	3647.01	4747.44	3647.01
64	429843	1	2	FP	SE	0.188137	69.22	3671.74	3727.81	3671.74
76	505144	1	2	FP	SE	0.190009	69.93	3672.33	3716.69	3672.33
89	413683	1	2	MP	UL	0.0846759	31.13	3680.88	2669.1	3680.88
155	166084	2	2	MP	SE	0.194151	71.98	3688.95	5463.63	3688.95
179	125840	2	2	FP	SE	0.190945	71.17	3717.99	4123.89	3717.99
165	285718	2	2	FP	SE	0.193753	72.73	3745.88	3169.39	3745.88
75	125839	1	2	FP	SE	0.190945	71.78	3751.82	3645.99	3751.82
168	261671	2	2	MP	SE	0.193193	72.49	3752.48	4626.44	3752.48
171	253968	2	2	FP	SE	0.191881	72.23	3758.03	4126.07	3758.03
66	253968	1	2	FP	SE	0.190009	72.35	3798.41	4102.52	3798.41
163	184130	2	2	FP	SE	0.188137	71.9	3814.19	3874.29	3814.19
78	261677	1	2	MP	SE	0.192237	73.92	3845.53	4318.72	3845.53
89	413683	1	2	MP	SE	0.190326	73.65	3850.84	5745.59	3850.84
58	180696	1	2	FP	SE	0.188137	72.68	3853.75	4161.74	3853.75
93	393488	1	2	FP	SE	0.186265	72.32	3876.17	3250.43	3876.17
193	272215	2	2	FP	LL	0.09367	36.8	3922.31	923.374	3922.31
154	272175	2	2	MP	SE	0.185544	73.34	3941.99	4600.5	3941.99
183	180696	2	2	FP	SE	0.190009	75.24	3953.47	4185.29	3953.47
61	269825	1	2	FP	SE	0.0730085	29.08	3962.25	4046.3	3962.25
184	356992	2	2	FP	SE	0.191881	76.51	3980.02	4396.43	3980.02
67	227258	1	2	MP	SE	0.189369	75.91	3994.27	5541.74	3994.27
166	285722	2	2	FP	SE	0.190945	76.6	3998.68	4011.94	3998.68
88	125840	1	2	FP	SE	0.190009	76.43	4013.14	4100.34	4013.14
52	203069	1	2	MP	SE			0	4014.52	4014.52
79	314794	1	2	FP	SE	0.189073	76.49	4037.47	3889.6	4037.47
84	293426	1	2	MP	SE			0	4062.86	4062.86
81	272218	1	2	FP	SE	0.189073	77.11	4065.25	3764.76	4065.25
82	250447	1	2	FP	SE	0.187201	76.32	4067.46	4031.21	4067.46
153	179450	2	2	MP	SE	0.185544	75.99	4076.21	4538.69	4076.21
80	165949	1	2	FP	SE	0.189073	77.77	4103.88	4215.19	4103.88
190	165949	2	2	MP	SE	0.178849	74.12	4124.24	5164.57	4124.24
52	203069	1	2	FP	SE	0.190009	78.95	4142.06	3088.69	4142.06
83	404255	1	2	FP	SE	0.189073	78.53	4145.97	3789.92	4145.97
70	175231	1	2	FP	SE	0.190009	79.3	4160.48	4452.84	4160.48
200	343321	2	2	FP	SE	0.100153	41.96	4168.53	4202.83	4168.53
158	404255	2	2	MP	SE	0.189368	79.34	4190.02	4739.3	4190.02
189	393488	2	2	MP	SE			0	4199.81	4199.81
176	125839	2	2	FP	SE	0.188137	79.36	4205.06	3669.54	4205.06
91	137119	1	2	FP	SE	0.187201	79	4206.86	4479.11	4206.86
190	165949	2	2	FP	SE	0.188137	79.45	4215.49	4238.74	4215.49
93	393488	1	2	MP	SE	0.179805	76.49	4238.98	4176.26	4238.98
196	272218	2	2	FP	SE	0.188137	80.96	4290.11	3788.31	4290.11
85	272175	1	2	MP	SE	0.175979	75.8	4291.93	4576.95	4291.93
194	280626	2	2	MP	SE	0.192237	82.63	4298.62	5014.48	4298.62
186	413683	2	2	MP	SE	0.194151	84.09	4312.69	5769.14	4312.69
157	250447	2	2	MP	SE	0.192238	83.59	4329.59	4980.59	4329.59
60	285722	1	2	FP	SE	0.188137	82.08	4349.64	3988.39	4349.64
94	358633	1	2	MP	SE	0.193195	84.77	4377.5	4466.52	4377.5
53	356992	1	2	MP	SE	0.183631	81.02	4397.36	5298.71	4397.36
187	411142	2	2	FP	SE	0.190945	84.35	4408.24	4184.95	4408.24
153	179450	2	2	FP	SE	0.190945	85.11	4450.99	3612.86	4450.99
64	429843	1	2	MP	SE	0.178849	80.12	4459.71	4653.64	4459.71
159	175231	2	2	FP	SE			0	4476.39	4476.39
90	324702	1	2	FP	SE	0.188137	84.57	4487.03	3791.53	4487.03
54	413698	1	2	FP	SE	0.189073	84.97	4487.65	4372.15	4487.65
77	285718	1	2	MP	SE	0.191282	86.11	4491.33	4071.67	4491.33
198	250446	2	2	FP	SE	0.189073	85.26	4501.31	4547.25	4501.31
72	166084	1	2	FP	SE			0	4514.25	4514.25
69	179450	1	2	MP	SE			0	4515.14	4515.14
86	179970	1	2	MP	UL	0.086404	39.05	4523.89	1703.78	4523.89
195	269825	2	2	FP	SE	0.120745	54.93	4536.66	4069.85	4536.66
62	250446	1	2	MP	UL	0.0933163	42.3	4537.06	2373.05	4537.06
59	269802	1	2	FP	SE	0.193753	88.12	4538.93	3825.73	4538.93
74	343321	1	2	FP	SE	0.187201	85.20	4541.81	4179.28	4541.81
162	206861	2	2	FP	SE	0.187201	85.22	4544.19	4118.21	4544.19
155	166084	2	2	FP	SE	0.186265	84.77	4544.57	4537.8	4544.57
57	505062	1	2	MP	SE	0.187456	85.51	4547.14	4847.02	4547.14
62	250446	1	2	FP	SE	0.186265	85.19	4565.41	4523.7	4565.41
75	125839	1	2	MP	SE			0	4571.82	4571.82
58	180696	1	2	MP	SE	0.194151	89.61	4601.52	5087.57	4601.52
199	280619	2	2	MP	SE			0	4603.59	4603.59
97	269791	1	2	FP	SE	0.0945367	43.94	4625.61	4002.25	4625.61
196	272218	2	2	MP	SE			0	4714.14	4714.14
83	404255	1	2	MP	SE			0	4715.75	4715.75
59	269802	1	2	MP	SE			0	4751.56	4751.56
73	476409	1	2	FP	SE	0.190945	90.91	4753.08	4046.84	4753.08
96	279823	1	2	FP	SE	0.187201	89.17	4755.19	4227.59	4755.19
68	505122	1	2	MP	SE	0.190326	91.37	4786.49	4365.2	4786.49
161	137119	2	2	FP	SE	0.189073	90.88	4798.55	4502.66	4798.55
176	125839	2	2	MP	SE	0.19702	94.79	4801.08	4595.37	4801.08
188	429849	2	2	MP	SE	0.195108	93.9	4802.53	4770.99	4802.53
100	393490	1	2	MP	SE			0	4810.43	4810.43
79	314794	1	2	MP	SE			0	4815.43	4815.43
160	393490	2	2	MP	SE			0	4833.98	4833.98
151	505062	2	2	MP	SE			0	4870.57	4870.57
60	285722	1	2	MP	SE			0	4914.22	4914.22
166	285722	2	2	MP	SE			0	4937.77	4937.77
	C2	1	2	FP	SE	0.0973447	48.29	4939.05	4459.96	4939.05
56	206861	1	2	MP	SE	0.185544	92.01	4944.34	5020.49	4944.34
185	269791	2	2	MP	SE			0	4951.64	4951.64
61	269825	1	2	MP	SE			0	4972.13	4972.13
164	279823	2	2	FP	SE	0.191881	95.68	4973.54	4251.14	4973.54
67	227258	1	2	FP	SE	0.188137	93.84	4981.44	4615.91	4981.44
71	280626	1	2	MP	SE			0	4990.93	4990.93
177	476409	2	2	MP	SE			0	4996.22	4996.22
56	206861	1	2	FP	SE	0.191881	95.99	4996.29	4094.66	4996.29
185	269791	2	2	FP	SE	0.187201	94.15	5016.15	4025.8	5016.15
171	253968	2	2	MP	SE			0	5051.9	5051.9
92	411142	1	2	FP	SE	0.186265	94.78	5078.96	4161.4	5078.96
81	272218	1	2	MP	SE	0.187456	95.45	5081.24	4690.59	5081.24
167	358613	2	2	FP	SE	0.187201	95.35	5085.92	4949.33	5085.92
92	411142	1	2	MP	SE			0	5087.23	5087.23
87	272215	1	2	MP	SE			0	5092.26	5092.26
74	343321	1	2	MP	SE			0	5105.11	5105.11
187	411142	2	2	MP	SE			0	5110.78	5110.78
193	272215	2	2	MP	SE			0	5115.81	5115.81
179	125840	2	2	MP	SE	0.1865	95.96	5126.08	5049.72	5126.08
200	343321	2	2	MP	SE			0	5128.66	5128.66
90	324702	1	2	MP	SE	0.184587	95.11	5137.9	4717.36	5137.9
80	165949	1	2	MP	SE	0.19702	101.6	5143.07	5141.02	5143.07
96	279823	1	2	MP	SE			0	5153.42	5153.42
194	280626	2	2	FP	SE	0.190945	98.89	5172.66	4088.65	5172.66
164	279823	2	2	MP	SE			0	5176.97	5176.97
65	261671	1	2	FP	SE	0.192817	101.0	5230.22	3677.06	5230.22
	C1	1	2	FP	SE	0.0982807	52.03	5272.55	4717.51	5272.55
178	413698	2	2	MP	SE			0	5321.53	5321.53
172	341889	2	2	FP	SE	0.0936007	50.51	5373.78	4340.9	5373.78
	C2	2	2	MP	SE	0.184587	99.41	5374.76	4330.81	5374.76
70	175231	1	2	MP	SE			0	5378.68	5378.68
98	358613	1	2	FP	SE	0.0973447	52.60	5381.8	4925.78	5381.8
186	413683	2	2	FP	SE	0.185329	100.2	5398.38	4843.31	5398.38
180	269802	2	2	FP	SE	0.0945367	51.79	5455.98	3849.28	5455.98
97	269791	1	2	MP	SE	0.155895	85.56	5470.94	4928.09	5470.94
198	250446	2	2	MP	SE			0	5473.08	5473.08
55	341889	1	2	FP	SE	0.193753	108.1	5573.04	4317.35	5573.04
89	413683	1	2	FP	SE	0.196561	111.5	5659.96	4819.76	5659.96
86	179970	1	2	MP	SE	0.185544	106.8	5741.46	4780.26	5741.46
178	413698	2	2	FP	SE	0.190945	109.8	5742.36	4395.7	5742.36
76	505144	1	2	MP	SE	0.188413	110.3	5843.61	4642.52	5843.61
62	250446	1	2	MP	SE	0.19989	117.4	5859.69	5449.53	5859.69
170	358633	2	2	MP	SE	0.191282	113.3	5912.79	4490.07	5912.79
169	227258	2	2	MP	SE	0.196064	117.4	5969.55	5565.29	5969.55
82	250447	1	2	MP	SE	0.181718	111.2	6104.47	4957.04	6104.47
	C2	1	2	MP	SE	0.196064	120.1	6115.4	5385.79	6115.4
55	341889	1	2	MP	SE	0.188413	116.9	6193.91	5243.18	6193.91
161	137119	2	2	MP	SE	0.19702	122.8	6214.65	5428.49	6214.65
183	180696	2	2	MP	SE	0.179805	112.5	6236.83	5111.12	6236.83
91	137119	1	2	MP	SE	0.190326	121.4	6359.7	5404.94	6359.7
98	358613	1	2	MP	SE	0.182674	117.6	6418.06	5851.61	6418.06
156	179970	2	2	MP	SE	0.183631	118.2	6426	4803.81	6426
175	324702	2	2	MP	SE	0.185544	122.1	6569.95	4740.91	6569.95
197	314794	2	2	MP	SE	0.176936	116.7	6575.34	4838.98	6575.34
163	184130	2	2	MP	SE	0.190326	127.4	6683.34	4800.12	6683.34
72	166084	1	2	MP	SE	0.190326	128.6	6742.61	5440.08	6742.61
167	358613	2	2	MP	SE	0.191282	130.1	6782.73	5875.16	6782.73
73	476409	1	2	MP	SE	0.193195	133.8	6915.36	4972.67	6915.36
159	175231	2	2	MP	SE	0.177892	123.6	6927.87	5402.23	6927.87
172	341889	2	2	MP	SE	0.180761	127.6	7039.19	5266.73	7039.19
54	413698	1	2	MP	SE	0.190326	135.1	7087.91	5297.98	7087.91
180	269802	2	2	MP	SE	0.174067	125.7	7200.77	4775.11	7200.77
	C1	1	2	MP	SE	0.1865	134.8	7217.22	5643.34	7217.22
	C1	2	2	MP	SE	0.187456	139.7	7441.79	5271.62	7441.79
184	356992	2	2	MP	SE	0.185544	143.6	7720.1	5322.26	7720.1
181	429843	2	2	MP	SE	0.180761	142.6	7869.01	4677.19	7869.01
162	206861	2	2	MP	SE	0.184587	156.6	8473.02	5044.04	8473.02

## Sheet: Correlation
Accession	Rep	Treatment	MPLL	FPLL	MPUL	FPUL	MPSE	FPSE	T1 remob	T2 remob	Dry Biomass (g)	Dry Seed Weight (g)	AVG Biomass
125839	1	1	1516.87	759.374	2417.9	486.265	3210.92	3778.85	22.4348	24.0651	7	5.6	5.825
125839	1	2	1305.21	379.383	1495.34	897.819	4571.82	3751.82			9.8	3	5.9
125839	2	1	980.537	616.37	2260.39	945.941	4074.4	4629.92			5.4	5.3
125839	2	2	987.993	673.721	1068.31	897.537	4801.08	4205.06			6.3	4.5
125840	1	1	1973	1265.64	2163.13	970.52	5239.61	5410.64	13.0207	35.5189	3.6	3	3.35
125840	1	2	1759.57	530.873	1949.69	533.121	3627.54	4013.14			3.6	7.1	5.2
125840	2	1	1548.56	1070.72	2186.68	1766.69	4683.63	4993.42			4	2.8
125840	2	2	1930.44	1273.09	2839.72	1043.83	5126.08	3717.99			3.5	6.6
137119	1	1	2139.09	1822.81	2541.89	3208.38	5035.78	4804.53	12.2738	31.6031	3.5	6.2	3.925
137119	1	2	1578.18	1212.5	2242.45	2465.66	6359.7	4206.86			2.8	5.3	4.525
137119	2	1	1097.78	1302.39	2565.44	832.988	5641.93	4716.1			2.1	3.9
137119	2	2	2036.41	888.073	2352.01	643.565	6214.65	4798.55			4.3	5.7
165949	1	1	2087.85	1106.76	2277.98	879.281	5602.46	4753.33	29.3056	31.4814	2.3	1.8	1.95
165949	1	2	2297.36	1115.28	3225.25	1192.09	5143.07	4103.88			3.9	5.8	4.625
165949	2	1	3616.73	1185.57	2792.79	588.626	2355.96	4730.16			1.8	1.9
165949	2	2	2022.23	1744.68	2411.95	800.658	4124.24	4215.49			2.1	6.7
166084	1	1	1346.08	665.66	3337.41	993.21	5000.39	4451.49	36.8928	37.5876	2.9	2.2	3.975
166084	1	2	1062.95	498.74	3646.54	1437.77	6742.61	4514.25			3	3.3	3.125
166084	2	1	2368.08	2059.48	2653.85	2059.48	9520.51	5059.24			3.5	7.3
166084	2	2	2197.02	619.868	2387.15	695.801	3688.95	4544.57			3.7	2.5
175231	1	1	2082.97	1257.51	3460.99	1769.67	4195.04	4299.19	28.7536	34.6531	3.5	4.6	4.025
175231	1	2	3230.15	1454.52	2062.31	370.146	5378.68	4160.48			3.4	3.6	2.25
175231	2	1	1748.69	1423.23	3277.05	936.581	5558.6	4793.49			4.1	3.9
175231	2	2	1408.82	1439.44	2325.74	2039.83	6927.87	4476.39			1	1
179450	1	1	751.631	536.143	1276.58	435.21	7269.25	3636.13	40.1462	24.1767	5.7	11.7	8.05
179450	1	2	783.061	516.153	1438.66	507.087	4515.14	3052.43			4.6	1.9	4.975
179450	2	1	783.008	826.814	1675.65	609.752	4752.13	3836.77			6.5	8.3
179450	2	2	785.289	741.383	1462.21	634.911	4076.21	4450.99			10.2	3.2
179970	1	1	1199.53	935.352	1917.22	386.757	1312.29	3407.96	7.83263	60.121	5.9	11.2	5.1
179970	1	2	2552.08	587.825	4523.89	131.401	5741.46	3345.47			5.5	7.3	5.25
179970	2	1	1035.07	1158.8	1940.77	1047.06	5017.25	4513.22			1.1	2.2
179970	2	2	1794.77	696.625	1727.33	801.499	6426	3515.84			3.3	4.9
180696	1	1	1888.15	1210.89	2704.44	1307.51	7628.9	3315.21	49.697	40.8468	9.6	9.1	6.85
180696	1	2	1436.87	421.983	1683.21	671.829	4601.52	3853.75			7	9.6	8.225
180696	2	1	1247.26	1136.26	2155.8	636.499	8241.02	4398.72			3.1	5.6
180696	2	2	1359.19	918.68	1785.48	297.326	6236.83	3953.47			7	9.3
184130	1	1	2566.07	797.567	2309.14	818.679	5542.57	3372.9	32.4902	46.327	20	7	9.6
184130	1	2	1173.09	480.523	1393.32	405.831	3537.66	2931.88			10.2	8.8	9.4
184130	2	1	959.023	696.496	1674.97	1963.37	5013.55	4546.87			7.8	3.6
184130	2	2	1116.67	607.68	2602.11	619.27	6683.34	3814.19			12.7	5.9
203069	1	1	743.564	678.657	1097.88	443.365	2907.63	2902.71	3.62484	1.64166	11.6	6.1	7.825
203069	1	2	1164.29	705.088	1027.22	765.5	4014.52	4142.06			9	3.9	7.475
203069	2	1	888.992	946.806	1175.03	946.806	3183.62	3715.99			11	2.6
203069	2	2	517.285	191.83	779.019	673.24	2196.01	3061.42			10.4	6.6
206861	1	1	1588.39	616.083	2157.45	475.329	5233.93	4258.37	38.4054	29.1267	4.6	5.9	5.6
206861	1	2	1582.5	2017.16	2430.49	596.329	4944.34	4996.29			3.4	4.6	4
206861	2	1	1216	1065.04	2181	465.434	5257.48	3981.48			4.6	7.3
206861	2	2	786.105	855.261	1087.34	672.024	8473.02	4544.19			3.1	4.9
227258	1	1	2938.28	4014.68	3579.73	1826.5	5755.17	5467.57	23.8701	20.6409	2	1.4	1.75
227258	1	2	2203.37	1272.59	1769.57	1910.43	3994.27	4981.44			2	3.9	5.875
227258	2	1	2007.7	1586.29	3094.09	1352.2	7878.67	4978.34			1.4	2.2
227258	2	2	1230.9	1041.91	1286.29	464.11	5969.55	3387.22			8.9	8.7
250446	1	1	2396.36	1690.83	2586.48	919.741	5662.97	5174.73	21.2715	41.3254	1.5	9.9	4.8
250446	1	2	3479.5	998.887	4537.06	1447.21	5859.69	4565.41			3.6	6.9	3.575
250446	2	1	1080.79	1494.08	1850.66	1298.55	6049.44	4873.87			2.5	5.3
250446	2	2	2206.47	990.192	1572.89	1067.66	5473.08	4501.31			1.2	2.6
250447	1	1	2510.21	837.409	2640.81	351.491	4516.95	4299.81	29.9451	33.3226	4.1	4.1	5.875
250447	1	2	1455.95	764.602	113.079	1855.09	6104.47	4067.46			2.3	4.3	4.55
250447	2	1	1927.42	1001.59	2117.54	1022.15	5194.03	5732.8			5.8	9.5
250447	2	2	2775.26	473.281	1904.11	414.883	4329.59	3548.11			4.5	7.1
253968	1	1	1392.23	1400.15	5510.48	1096.87	4367.92	4790.3	15.5026	30.2441	3.8	4.6	4.2
253968	1	2	953.795	696.711	3357.26	1026.04	3172.86	3798.41			6.6	6	6.95
253968	2	1	945.19	1305.89	2188.86	2416.82	4173.08	4687.69			2.6	5.8
253968	2	2	1271.82	1202.12	2329.74	775.457	5051.9	3758.03			9.1	6.1
261671	1	1	1173.65	623.89	1629.77	675.388	3341.17	3087.43	43.3855	8.52657	4.1	4.5	5.6
261671	1	2	1336.28	2473.91	1609.62	320.323	3428.07	5230.22			9.5	1.9	6.3
261671	2	1	1573.27	647.44	3042.93	441.529	5654.29	3817.64			5.3	8.5
261671	2	2	1319.37	830.341	2002.59	396.075	3752.48	3050.85			7.3	6.5
261677	1	1	843.578	339.718	872.473	804.986	2140.94	2773.92	45.2479	31.848	18	2.2	10.1
261677	1	2	2085.85	126.281	1688.39	535.641	3845.53	3392.89			9.6	0.7	7.075
261677	2	1	1757.36	363.268	3486.3	553.392	6360.22	3629.87			-	-
261677	2	2	1075.66	905.655	1487.94	633.043	2134.27	2801.21			17.1	0.9
269791	1	1	1708.09	949.086	1107.34	447.89	4565.64	4083.13	25.0859	20.4165	6.5	8	4.725
269791	1	2	1062.7	832.62	1851.6	304.937	5470.94	4625.61			4.5	7.5	7.975
269791	2	1	1898.47	972.636	2088.59	686.184	5165.07	5246.76			1.9	2.5
269791	2	2	1685.03	1718.64	1875.15	949.322	4951.64	5016.15			6.7	13.2
269802	1	1	1226.4	1790.88	1016.98	513.79	4096.87	3332.35	8.43215	20.8738	5.2	8.6	5.25
269802	1	2	851.698	835.437	1675.08	850.96	4751.56	4538.93			2.7	3.8	3.25
269802	2	1	748.879	796.109	1910.84	753.68	4019.14	4734.52			3.4	3.8
269802	2	2	747.93	1037.21	1569.02	571.567	7200.77	5455.98			2.4	4.1
269825	1	1	1918.96	993.13	2109.09	1581.82	5185.57	4259.74	25.0421	15.2499	26.7	0	10
269825	1	2	1705.52	747.481	1895.65	724.202	4972.13	3962.25			18.9	0.1	5.575
269825	2	1	1942.51	671.795	2132.63	2075.86	5209.12	4283.29			13.3	0
269825	2	2	1214.99	803.243	2044.71	2050.74	3299.22	4536.66			3.2	0.1
272175	1	1	2702.16	1966.4	2149.49	503.771	4790.38	4242.15	30.8896	38.2954	4.7	8.3	9.75
272175	1	2	1206.27	384.509	1764.31	864.794	4291.93	2719.01			15.6	8	10.15
272175	2	1	1547.33	847.858	1737.45	461.258	4813.93	4239.25			21.7	4.3
272175	2	2	1206.86	945.957	472.899	447.014	3941.99	2588.9			12.2	4.8
272184	1	1	1160.79	424.039	912.176	600.483	2134.8	3135.95	19.4026	15.1559	11.1	4.5	7.05
272184	1	2	2372.51	1247.45	2137.43	1048.84	2615.28	3487.12			12.5	0.6	5.925
272184	2	1	2864.65	1160.3	2095.23	933.636	3794.47	4192.71			11.1	1.5
272184	2	2	1159.98	1334.69	1350.11	810.654	2944.41	2744.4			9.2	1.4
272215	1	1	1675.67	1113.26	1495.9	1516.85	6516.68	4503.35	38.0789	29.7645	3.6	6.8	7.85
272215	1	2	1825.66	899.824	2015.78	655.748	5092.26	3276.51			5.2	4.9	6.2
272215	2	1	1946.03	571.237	3668.25	1075.37	4905.4	3732.9			6.5	14.5
272215	2	2	1563.6	3922.31	2292.99	391.435	5115.81	3430.61			6.7	8
272218	1	1	1294.3	962.636	1827.55	491.936	4582.97	3780.42	32.2725	22.5697	9.4	11.5	9.575
272218	1	2	1261.55	827.514	788.297	485.316	5081.24	4065.25			5.8	2.8	5.225
272218	2	1	1390.58	960.69	2825.73	1284.75	4955.65	3949.8			11.6	5.8
272218	2	2	911.431	521.708	1477.9	831.964	4714.14	4290.11			7.4	4.9
279823	1	1	1607.72	1343.9	2290.37	973.966	5366.85	5488.13	36.0728	27.3456	3.3	4.9	4.7
279823	1	2	1567.85	697.476	2076.93	408.863	5153.42	4755.19			3.4	5.8	4.125
279823	2	1	1722.94	1083.82	2313.92	592.757	7732.1	3963.81			4.3	6.3
279823	2	2	1361.61	837.838	2149.53	1031.66	5176.97	4973.54			2.3	5
280619	1	1	1960.05	507.732	2184.83	576.002	4164.85	2825.26	51.0097	38.8841	14.9	7.3	10.975
280619	1	2	1313.44	390.763	1503.56	574.846	4580.04	3336.81			8.2	2.1	6.7
280619	2	1	1075.78	624.964	3682.8	1017.51	6219.9	3897.88			19	2.7
280619	2	2	565.082	503.347	1196.2	587.7	4603.59	3017.25			12.3	4.2
280626	1	1	1956.16	771.896	2040.34	747.204	5551.21	4151.91	29.5266	12.481	10.1	4.5	7.15
280626	1	2	1372.17	967.207	1109.06	778.351	4990.93	3641.93			11.2	3.7	6.7
280626	2	1	1825.97	1035.48	2803.51	1415.97	4486.64	5030.56			10.6	3.4
280626	2	2	1229.45	1476.55	2440.67	1477.03	4298.62	5172.66			8.6	3.3
285718	1	1	1422.53	671.5	705.542	470.86	2345.49	2849.29	17.4144	26.8734	12.6	9.9	11.275
285718	1	2	1358.95	962.141	1220.42	83.4429	4491.33	2666.25			9.6	5.8	8.85
285718	2	1	977.486	687.118	1232.17	638.846	3371.65	2986.25			15.9	6.7
285718	2	2	829.222	1078.67	1019.63	545.02	3499.19	3745.88			17.1	2.9
285722	1	1	2036.19	1397.31	2383.97	1761.42	5046.35	5335.6	27.1348	24.7881	4.3	6.5	5.35
285722	1	2	898.055	721.78	1837.74	1567.41	4914.22	4349.64			3.5	3.9	4.45
285722	2	1	1884.6	651.507	534.605	582.071	6170.74	3428.96			5	5.6
285722	2	2	1300.36	745.33	1931.03	515.064	4937.77	3998.68			3.6	6.8
293426	1	1	815.707	1467.92	584.221	332.776	2684.64	2625.24	6.90573	40.019	7.5	4.3	9.3
293426	1	2	1198.33	0	2821.37	602.571	4062.86	3137.02			-	-	10.35
293426	2	1	1033.24	759.452	1223.36	706.205	4299.84	4014.57			22.9	2.5
293426	2	2	821.806	318.317	679.529	448.669	2125.11	2516.58			17.3	3.4
314794	1	1	1710.76	622.577	863.664	1026.56	5537.44	4615.42	33.7942	42.5258	5.1	5.2	5.175
314794	1	2	1794.77	622.998	1738.95	391.232	4815.43	4037.47			5.5	8.6	8.35
314794	2	1	1266.63	639.877	1975.94	981.55	7324.49	4480.55			4.7	5.7
314794	2	2	574.979	697.149	702.635	278.845	6575.34	3284.34			8.6	10.7
324702	1	1	1945.42	738.359	1471.06	529.567	5265.62	2625.51	46.7874	35.9288	12.9	8.3	8.45
324702	1	2	1014.77	693.572	1626.18	637.188	5137.9	4487.03			6.7	2.3	6.7
324702	2	1	1687.74	1310.87	1877.86	1156.92	4954.35	2792.44			7.8	4.8
324702	2	2	1173.16	1003.8	1452.41	863.076	6569.95	3191.03			12.6	5.2
341889	1	1	2067.22	1781.82	2380.13	1597.49	6351.16	4545.11	24.2771	16.3228	4.1	7.8	4.6
341889	1	2	939.233	1087.93	1809.41	1240.87	6193.91	5573.04			3.4	6.3	4.45
341889	2	1	1294.33	1313.88	1579.24	710.013	5480.17	4554.34			2.3	4.2
341889	2	2	616.741	1074.29	1460.68	761.483	7039.19	5373.78			3.4	4.7
343321	1	1	2051.94	1126.11	2242.07	419.986	5318.55	4947.28	29.9468	38.8823		7.9	7.03333
343321	1	2	1838.51	988.924	2028.63	791.561	5105.11	4541.81			5.9	11.5	7.975
343321	2	1	2075.49	1138.15	2265.62	1469.51	5342.1	4416.27			13.2	0
343321	2	2	2900.56	633.778	2052.18	520.547	5128.66	4168.53			5	9.5
356992	1	1	2630.32	914.825	4853.36	1509.83	6599.11	4056.08	55.286	53.5274	4.1	6.8	7.65
356992	1	2	1977.2	675.777	2145.53	351.957	4397.36	2689.15			5.6	13.3	6.825
356992	2	1	2407	1343.26	3780.87	456.74	6399.83	3644.7			5.6	14.1
356992	2	2	1472.24	1129.82	2470.39	552.754	7720.1	3980.02			3.8	4.6
358613	1	1	2356.2	874.231	3474.28	998.02	5909.88	5869.66	39.1369	43.4627	3.3	2.4	2.85
358613	1	2	2979.25	760.769	2983.45	550.136	6418.06	5381.8			4.2	3.8	4.325
358613	2	1	2106.68	1896.16	6479.73	2086.29	7419.31	5162.77			-	-
358613	2	2	1732.87	930.944	2609.04	579.746	6782.73	5085.92			3.4	5.9
358633	1	1	808.614	1064.72	1603.47	370.047	6589.74	2448.54	41.2523	41.6132	15.4	5	8.075
358633	1	2	673.695	530.491	381.067	419.586	4377.5	3342.02			5.9	7.6	8.75
358633	2	1	1436.9	854.399	1627.02	828.526	4703.51	4285.33			6.3	5.6
358633	2	2	968.225	683.983	1463.89	372.266	5912.79	2695.71			11.4	10.1
393488	1	1	637.817	633.573	1072.4	986.137	3105.05	3187.98	-0.325971	28.3656	7.1	2.1	6.8
393488	1	2	1335.17	1019.75	1278.98	559.564	4238.98	3876.17			10.7	5	7.4
393488	2	1	960.628	986.745	1274.85	887.403	2935.05	3336.51			13.3	4.7
393488	2	2	933.206	856.13	1123.33	450.079	4199.81	2629.2			9.3	4.6
393490	1	1	1757.26	1003.55	1947.39	1811.99	5023.87	4098.04	12.8168	42.4552	21.6	0	10.175
393490	1	2	1543.83	617.996	1733.95	1217.23	4810.43	2843.11			18.6	0.6	11.75
393490	2	1	1780.81	2435.5	1970.94	1298.31	3997.24	3718.24			18.2	0.9
393490	2	2	1567.38	641.545	1757.5	1264.07	4833.98	2765.4			27.1	0.7
404255	1	1	1773.58	736.753	2565.9	728.796	4929.19	3403.57	39.3147	36.6143	10.7	2.7	6.3
404255	1	2	1405.36	819.793	2142.83	1235.52	4715.75	4145.97			5.5	4	9
404255	2	1	2035.02	809.993	2141.9	950.427	4952.74	4535.55			6.8	5
404255	2	2	1465.19	541.61	1139.59	376.804	4190.02	2425.4			16.7	9.8
411142	1	1	2276.52	876.02	2221.31	601.006	5300.67	4129.9	41.0549	19.1178	4.8	8.7	6.425
411142	1	2	1042.96	1714.97	2010.75	528.173	5087.23	5078.96			2.6	5.8	5.5
411142	2	1	2968.05	1131.78	946.868	764.755	6480.5	4399.86			3	9.2
411142	2	2	1844.18	1615.32	2034.3	509.616	5110.78	4408.24			4.3	9.3
413683	1	1	3108	1924.11	4208.97	1956.71	5959.02	4416.08	44.4533	8.41478	2	4.3	3.2
413683	1	2	2478.98	2155.03	3680.88	740.368	3850.84	5659.96			2.5	7.1	4.15
413683	2	1	4232.79	1790.14	3008.92	734.563	7389.87	4680.15			1.8	4.7
413683	2	2	2502.53	1735.85	1690.07	1268.33	4312.69	5398.38			2.4	4.6
413698	1	1	2244.81	864.954	2434.93	608.698	5511.41	4294.81	33.5629	26.8272	7.7	6	8.15
413698	1	2	1582.56	915.704	2221.5	407.192	7087.91	4487.65			2	3.6	2.8
413698	2	1	2268.36	1401.9	2458.48	745.717	5534.96	5672.28			6.4	12.5
413698	2	2	1232.37	1536.26	2245.05	1319.21	5321.53	5742.36
429843	1	1	982.322	477.439	1893.22	351.239	4912.58	3870.19	45.7002	50.765	6.7	10.4	9.45
429843	1	2	1697.92	538.259	2139.22	463.351	4459.71	3671.74			5	12.4	7.825
429843	2	1	1068.12	646.062	1915.99	413.153	5190.29	2909.53			9.2	11.5
429843	2	2	1206.15	573.725	1421.43	570.201	7869.01	3435.68			7.4	6.5
429849	1	1	647.85	993.034	1871.1	1324.22	5633.37	3861.26	21.3838	29.5123	16.6	1.2	7.575
429849	1	2	995.952	555.001	2358.15	2034.97	3647.01	3295.22			6.7	2.5	6.975
429849	2	1	1717.82	1017.18	1907.94	1662.53	4984.42	4319.83			12.2	0.3
429849	2	2	923.271	578.551	1929.34	700.207	4802.53	3166.91			14.5	4.2
476409	1	1	1919.5	547.682	2109.63	1876.77	5186.11	3792.85	28.0931	35.6943	20.9	4.6	11.325
476409	1	2	793.519	1216.82	2716.88	1188.7	6915.36	4753.08			9	2.5	6.475
476409	2	1	1201.63	1132.91	1648.86	1002.68	5132.43	4013.77			17	2.8
476409	2	2	1905.72	922.899	1398.66	825.058	4996.22	3135.57			11.6	2.8
505062	1	1	1793.85	1326.04	1983.97	1058.14	5060.46	3894.02	36.3783	37.0773	13.7	2.1	10.025
505062	1	2	1783.57	1611.07	1770.54	510.089	4547.14	3156.86			9.9	5.7	7.775
505062	2	1	1805.79	830.362	2007.52	465.383	5325.46	3863.37			14.9	9.4
505062	2	2	1445.97	678.133	2708.91	1514.85	4870.57	3305.58			9.3	6.2
505122	1	1	2021.3	878.833	1231.96	819.201	4578.64	2637.78	46.1729	36.7593	11.7	3.3	7.35
505122	1	2	1098.6	1283	3008.08	747.998	4786.49	3187.97				4.5	4.5
505122	2	1	2245.63	919.974	2633.31	554.144	4602.19	3509.18			8.8	5.6
505122	2	2	592.983	196.317	918.448	398.437	1989.48	2024.38				4.5
505144	1	1	1215.35	663.52	1919.67	739.773	6258.43	4670.1	30.04	28.7196	13.3	2.8	8.825
505144	1	2	764.309	968.764	2318.06	832.278	5843.61	3672.33			9.9	1.9	7.425
505144	2	1	1497.35	1108.37	1016.82	910.192	4211.48	3184.96			15	4.2
505144	2	2	1322.17	740.96	1567.43	609.126	2788.33	3586.26			13.3	4.6
C1	1	2	1420.32	924.835	2680.77	880.654	7217.22	5272.55	18.3319	48.0672		6.7	6.1
C1	2	2	1832.05	1399.49	2195.14	559.226	7441.79	3058.68			3.8	5.6	4.05
C1	1	1	1544.18	2223.09	1153.07	783.341	3790.17	4457.13			5.1	6.5
C1	2	1	1424.88	499.046	1615	689.17	4691.48	3765.65			4.2	2.6
C2	1	2	1377.9	686.34	2348.92	1383.48	6115.4	4939.05	27.775	36.7499	6.3	6.5	5.575
C2	2	2	830.353	626.574	797.825	328.494	5374.76	3051.38			3.6	4.5	4.525
C2	1	1	955.533	626.574	1066.06	623.067	6450.3	4968.86			5.2	4.3
C2	2	1	1750.63	1399.49	1940.75	457.835	5017.24	4073.8			3.7	6.3

## Sheet: Remobilization
Accession	Treatment	Remobilization %	PRE %	AVG Biomass
125839	1	22.4348	77.5652	5.825
125839	2	24.0651	75.9349	5.9
125840	1	13.0207	86.9793	3.35
125840	2	35.5189	64.4811	5.2
137119	1	12.2738	87.7262	3.925
137119	2	31.6031	68.3969	4.525
165949	1	29.3056	70.6944	1.95
165949	2	31.4814	68.5186	4.625
166084	1	36.8928	63.1072	3.975
166084	2	37.5876	62.4124	3.125
175231	1	28.7536	71.2464	4.025
175231	2	34.6531	65.3469	2.25
179450	1	40.1462	59.8538	8.05
179450	2	24.1767	75.8233	4.975
179970	1	7.83263	92.1674	5.1
179970	2	60.121	39.879	5.25
180696	1	49.697	50.303	6.85
180696	2	40.8468	59.1532	8.225
184130	1	32.4902	67.5098	9.6
184130	2	46.327	53.673	9.4
203069	1	3.62484	96.3752	7.825
203069	2	1.64166	98.3583	7.475
206861	1	38.4054	61.5946	5.6
206861	2	29.1267	70.8733	4
227258	1	23.8701	76.1299	1.75
227258	2	20.6409	79.3591	5.875
250446	1	21.2715	78.7285	4.8
250446	2	41.3254	58.6746	3.575
250447	1	29.9451	70.0549	5.875
250447	2	33.3226	66.6774	4.55
253968	1	15.5026	84.4974	4.2
253968	2	30.2441	69.7559	6.95
261671	1	43.3855	56.6145	5.6
261671	2	8.52657	91.4734	6.3
261677	1	45.2479	54.7521	10.1
261677	2	31.848	68.152	7.075
269791	1	25.0859	74.9141	4.725
269791	2	20.4165	79.5835	7.975
269802	1	8.43215	91.5679	5.25
269802	2	20.8738	79.1262	3.25
269825	1	25.0421	74.9579	10
269825	2	15.2499	84.7501	5.575
272175	1	30.8896	69.1104	9.75
272175	2	38.2954	61.7046	10.15
272184	1	19.4026	80.5974	7.05
272184	2	15.1559	84.8441	5.925
272215	1	38.0789	61.9211	7.85
272215	2	29.7645	70.2355	6.2
272218	1	32.2725	67.7275	9.575
272218	2	22.5697	77.4303	5.225
279823	1	36.0728	63.9272	4.7
279823	2	27.3456	72.6544	4.125
280619	1	51.0097	48.9903	10.975
280619	2	38.8841	61.1159	6.7
280626	1	29.5266	70.4734	7.15
280626	2	12.481	87.519	6.7
285718	1	17.4144	82.5856	11.275
285718	2	26.8734	73.1266	8.85
285722	1	27.1348	72.8652	5.35
285722	2	24.7881	75.2119	4.45
293426	1	6.90573	93.0943	9.3
293426	2	40.019	59.981	10.35
314794	1	33.7942	66.2058	5.175
314794	2	42.5258	57.4742	8.35
324702	1	46.7874	53.2126	8.45
324702	2	35.9288	64.0712	6.7
341889	1	24.2771	75.7229	4.6
341889	2	16.3228	83.6772	4.45
343321	1	29.9468	70.0532	7.03333
343321	2	38.8823	61.1177	7.975
356992	1	55.286	44.714	7.65
356992	2	53.5274	46.4726	6.825
358613	1	39.1369	60.8631	2.85
358613	2	43.4627	56.5373	4.325
358633	1	41.2523	58.7477	8.075
358633	2	41.6132	58.3868	8.75
393488	1	-0.325971	100.326	6.8
393488	2	28.3656	71.6344	7.4
393490	1	12.8168	87.1832	10.175
393490	2	42.4552	57.5448	11.75
404255	1	39.3147	60.6853	6.3
404255	2	36.6143	63.3857	9
411142	1	41.0549	58.9451	6.425
411142	2	19.1178	80.8822	5.5
413683	1	44.4533	55.5467	3.2
413683	2	8.41478	91.5852	4.15
413698	1	33.5629	66.4371	8.15
413698	2	26.8272	73.1728	2.8
429843	1	45.7002	54.2998	9.45
429843	2	50.765	49.235	7.825
429849	1	21.3838	78.6162	7.575
429849	2	29.5123	70.4877	6.975
476409	1	28.0931	71.9069	11.325
476409	2	35.6943	64.3057	6.475
505062	1	36.3783	63.6217	10.025
505062	2	37.0773	62.9227	7.775
505122	1	46.1729	53.8271	7.35
505122	2	36.7593	63.2407	4.5
505144	1	30.04	69.96	8.825
505144	2	28.7196	71.2804	7.425
C1	1	18.3319	81.6681	6.1
C1	2	48.0672	51.9328	4.05
C2	1	27.775	72.225	5.575
C2	2	36.7499	63.2501	4.525

## Sheet: PA Correlation
SAMPLE ID	Accession	Rep	Treatment	FPSE	PA
80	165949	1	2	4103.88	8.85
124	314794	2	1	4480.55	8.85
163	184130	2	2	3814.19	8.85
108	505122	2	1	3509.18	8.9
136	253968	2	1	4687.69	9.35
198	250446	2	2	4501.31	9.35
145	393488	2	1	3336.51	9.55
40	429849	1	1	3861.26	9.6
64	429843	1	2	3671.74	10.25
168	261671	2	2	3050.85	10.3
109	250447	2	1	5732.8	10.35
180	269802	2	2	5455.98	10.35
28	356992	1	1	4056.08	10.5
87	272215	1	2	3276.51	10.75
85	272175	1	2	2719.01	10.85
89	413683	1	2	5659.96	10.85
57	505062	1	2	3156.86	10.95
184	356992	2	2	3980.02	11.2
41	280619	1	1	2825.26	11.3
110	261671	2	1	3817.64	11.3
50	476409	1	1	3792.85	11.35
56	206861	1	2	4996.29	11.65
121	272184	2	1	4192.71	11.7
49	125839	1	1	3778.85	11.75
157	250447	2	2	3548.11	12
9	411142	1	1	4129.9	12.35
188	429849	2	2	3166.91	12.4
104	227258	2	1	4978.34	12.6
138	411142	2	1	4399.86	12.7
197	314794	2	2	3284.34	12.75
193	272215	2	2	3430.61	13.1
178	413698	2	2	5742.36	13.15
187	411142	2	2	4408.24	13.15
125	206861	2	1	3981.48	13.25
68	505122	1	2	3187.97	13.35
66	253968	1	2	3798.41	13.45
102	358633	2	1	4285.33	13.45
171	253968	2	2	3758.03	13.55
53	356992	1	2	2689.15	13.65
82	250447	1	2	4067.46	13.65
22	413698	1	1	4294.81	13.75
90	324702	1	2	4487.03	14.25
133	429843	2	1	2909.53	14.45
143	476409	2	1	4013.77	14.5
170	358633	2	2	2695.71	14.5
7	285718	1	1	2849.29	14.75
99	184130	1	2	2931.88	14.8
106	505062	2	1	3863.37	14.95
118	324702	2	1	2792.44	15.2
150	279823	2	1	3963.81	15.25
191	505144	2	2	3586.26	15.4
148	203069	2	1	3715.99	15.7
123	250446	2	1	4873.87	16
	C2	2	2	3051.38	16
92	411142	1	2	5078.96	16.5
62	250446	1	2	4565.41	16.55
54	413698	1	2	4487.65	16.65
156	179970	2	2	3515.84	16.65
67	227258	1	2	4981.44	16.7
81	272218	1	2	4065.25	16.9
94	358633	1	2	3342.02	16.9
51	280619	1	2	3336.81	16.95
65	261671	1	2	5230.22	17
6	250447	1	1	4299.81	17.1
141	280619	2	1	3897.88	17.2
158	404255	2	2	2425.4	17.5
166	285722	2	2	3998.68	17.6
	C1	1	2	5272.55	17.65
132	269791	2	1	5246.76	17.95
169	227258	2	2	3387.22	18
175	324702	2	2	3191.03	18.15
196	272218	2	2	4290.11	18.2
147	280626	2	1	5030.56	18.5
44	505144	1	1	4670.1	18.55
189	393488	2	2	2629.2	18.65
12	203069	1	1	2902.71	18.95
131	179970	2	1	4513.22	19.15
185	269791	2	2	5016.15	19.15
129	272218	2	1	3949.8	19.3
16	184130	1	1	3372.9	19.5
154	272175	2	2	2588.9	19.55
73	476409	1	2	4753.08	19.65
5	269802	1	1	3332.35	19.95
11	179970	1	1	3407.96	20.05
79	314794	1	2	4037.47	20.1
153	179450	2	2	4450.99	20.1
164	279823	2	2	4973.54	20.45
17	179450	1	1	3636.13	20.55
59	269802	1	2	4538.93	20.6
	C2	1	2	4939.05	21.15
1	227258	1	1	5467.57	21.2
75	125839	1	2	3751.82	21.2
3	272184	1	1	3135.95	21.55
165	285718	2	2	3745.88	21.65
29	393488	1	1	3187.98	21.95
4	165949	1	1	4753.33	22.2
39	404255	1	1	3403.57	22.3
45	250446	1	1	5174.73	22.45
95	429849	1	2	3295.22	22.45
144	285722	2	1	3428.96	22.55
37	272175	1	1	4242.15	22.8
48	206861	1	1	4258.37	23.05
47	505122	1	1	2637.78	23.15
83	404255	1	2	4145.97	23.15
182	505122	2	2	2024.38	23.2
23	272215	1	1	4503.35	23.4
151	505062	2	2	3305.58	23.5
146	269802	2	1	4734.52	23.6
	C2	1	1	4968.86	23.7
18	505062	1	1	3894.02	23.95
96	279823	1	2	4755.19	23.95
86	179970	1	2	3345.47	24.35
176	125839	2	2	4205.06	24.45
24	269791	1	1	4083.13	24.85
199	280619	2	2	3017.25	25.7
117	179450	2	1	3836.77	25.8
63	272184	1	2	3487.12	25.85
181	429843	2	2	3435.68	26.4
126	356992	2	1	3644.7	26.45
173	203069	2	2	3061.42	26.5
135	285718	2	1	2986.25	26.55
149	413698	2	1	5672.28	26.55
52	203069	1	2	4142.06	26.95
27	429843	1	1	3870.19	27.35
10	261671	1	1	3087.43	27.85
134	165949	2	1	4730.16	27.85
31	314794	1	1	4615.42	27.95
190	165949	2	2	4215.49	28.1
30	358633	1	1	2448.54	28.35
97	269791	1	2	4625.61	28.35
	C2	2	1	4073.8	28.35
	C1	1	1	4457.13	28.85
	C1	2	1	3765.65	28.85
77	285718	1	2	2666.25	29.2
	C1	2	2	3058.68	29.6
101	413683	2	1	4680.15	30.7
162	206861	2	2	4544.19	30.8
122	505144	2	1	3184.96	32.05
13	253968	1	1	4790.3	32.3
116	429849	2	1	4319.83	33
71	280626	1	2	3641.93	33.1
186	413683	2	2	5398.38	34.35
130	125839	2	1	4629.92	34.9
194	280626	2	2	5172.66	35.2
128	184130	2	1	4546.87	35.35
192	272184	2	2	2744.4	36.1
103	272215	2	1	3732.9	36.95
137	272175	2	1	4239.25	37.35
8	324702	1	1	2625.51	37.45
34	285722	1	1	5335.6	37.75
38	413683	1	1	4416.08	38.65
43	280626	1	1	4151.91	39.05
93	393488	1	2	3876.17	40.65
112	404255	2	1	4535.55	40.8
46	279823	1	1	5488.13	40.85
35	272218	1	1	3780.42	41.15
60	285722	1	2	4349.64	47.3
69	179450	1	2	3052.43	61.6

## Sheet: MPLL
SAMPLE ID	ACCESSION	REP	TREATMENT	TIME	TISSUE	DRY WT	ICP P	P (ppm)	Predicted P (ppm)	New P	T AVG
49	125839	1	1	MP	LL	0.0926419	14.23	1516.87	1518.65	1516.87	1248.71
75	125839	2	1	MP	LL	0.087398	8.804	980.537	1542.2	980.537
176	125840	1	1	MP	LL			0	1973	1973	1760.78
130	125840	2	1	MP	LL	0.0148577	2.523	1548.56	1996.55	1548.56
20	137119	1	1	MP	LL	0.088272	19.37	2139.09	2351.77	2139.09	1618.44
179	137119	2	1	MP	LL	0.0900199	10.37	1097.78	2375.32	1097.78
88	165949	2	1	MP	LL	0.0900199	32.78	3616.73	2111.4	3616.73	2852.29
142	165949	1	1	MP	LL			0	2087.85	2087.85
36	166084	2	1	MP	LL	0.0812801	19.47	2368.08	2410.46	2368.08	1857.08
161	166084	1	1	MP	LL	0.0253454	3.577	1346.08	2386.91	1346.08
91	175231	1	1	MP	LL	0.087398	18.37	2082.97	2325.51	2082.97	1915.83
139	175231	2	1	MP	LL	0.0218495	4.043	1748.69	2349.06	1748.69
134	179450	2	1	MP	LL	0.089146	7.468	783.008	1485.52	783.008	767.32
80	179450	1	1	MP	LL	0.088272	6.857	751.631	1461.97	751.631
4	179970	1	1	MP	LL	0.0917679	11.23	1199.53	1727.09	1199.53	1117.3
190	179970	2	1	MP	LL	0.0908939	9.896	1035.07	1750.64	1035.07
113	180696	1	1	MP	LL	0.0943898	18.31	1888.15	2034.4	1888.15	1567.7
155	180696	2	1	MP	LL	0.0900199	11.45	1247.26	2057.95	1247.26
33	184130	1	1	MP	LL	0.0926419	23.95	2566.07	1723.4	2566.07	1762.55
72	184130	2	1	MP	LL	0.0943898	9.54	959.023	1746.95	959.023
70	203069	2	1	MP	LL	0.0900199	8.237	888.992	984.902	888.992	816.278
25	203069	1	1	MP	LL	0.087398	6.676	743.564	961.352	743.564
127	206861	1	1	MP	LL	0.087398	14.37	1588.39	1967.33	1588.39	1402.19
159	206861	2	1	MP	LL	0.0943898	11.7	1216	1990.88	1216
153	227258	1	1	MP	LL	0.0192276	5.781	2938.28	2488.57	2938.28	2472.99
69	227258	2	1	MP	LL	0.089146	18.12	2007.7	2512.12	2007.7
117	250446	1	1	MP	LL			0	2396.36	2396.36	1738.57
17	250446	2	1	MP	LL	0.0926419	10.19	1080.79	2419.91	1080.79
86	250447	1	1	MP	LL	0.0917679	23.27	2510.21	1903.87	2510.21	2218.82
156	250447	2	1	MP	LL			0	1927.42	1927.42
11	253968	1	1	MP	LL	0.087398	12.39	1392.23	1975.18	1392.23	1168.71
131	253968	2	1	MP	LL	0.0908939	9.079	945.19	1998.73	945.19
21	261671	2	1	MP	LL			0	1573.27	1573.27	1373.46
58	261671	1	1	MP	LL	0.089146	10.64	1173.65	1549.72	1173.65
183	261677	2	1	MP	LL	0.088272	15.69	1757.36	1289.1	1757.36	1300.47
114	261677	1	1	MP	LL	0.087398	7.607	843.578	1265.55	843.578
16	269791	2	1	MP	LL			0	1898.47	1898.47	1803.28
99	269791	1	1	MP	LL	0.0943898	16.3	1708.09	1874.92	1708.09
163	269802	1	1	MP	LL	0.088272	11.06	1226.4	1698.39	1226.4	987.641
128	269802	2	1	MP	LL	0.086524	6.657	748.879	1721.94	748.879
52	269825	2	1	MP	LL			0	1942.51	1942.51	1930.74
148	269825	1	1	MP	LL			0	1918.96	1918.96
12	272175	1	1	MP	LL	0.0786582	21.42	2702.16	1523.78	2702.16	2124.74
173	272175	2	1	MP	LL			0	1547.33	1547.33
48	272184	2	1	MP	LL	0.08565	24.77	2864.65	1373.42	2864.65	2012.72
56	272184	1	1	MP	LL	0.08565	10.43	1160.79	1349.87	1160.79
125	272215	2	1	MP	LL	0.086524	17.06	1946.03	2062.64	1946.03	1810.85
162	272215	1	1	MP	LL	0.0402031	6.902	1675.67	2039.09	1675.67
1	272218	2	1	MP	LL	0.0926419	13.06	1390.58	1660.98	1390.58	1342.44
67	272218	1	1	MP	LL	0.0847761	11.15	1294.3	1637.43	1294.3
104	279823	2	1	MP	LL	0.0935159	16.6	1722.94	2123.8	1722.94	1665.33
169	279823	1	1	MP	LL	0.089146	14.82	1607.72	2100.25	1607.72
62	280619	1	1	MP	LL	0.0908939	18.05	1960.05	1526.87	1960.05	1517.92
45	280619	2	1	MP	LL	0.0917679	10.36	1075.78	1550.42	1075.78
198	280626	1	1	MP	LL	0.0926419	18.61	1956.16	1937.76	1956.16	1891.06
123	280626	2	1	MP	LL	0.0935159	17.31	1825.97	1961.31	1825.97
157	285718	1	1	MP	LL	0.087398	12.61	1422.53	1018.5	1422.53	1200.01
6	285718	2	1	MP	LL	0.086524	8.635	977.486	1042.05	977.486
109	285722	1	1	MP	LL	0.0917679	18.92	2036.19	1861.05	2036.19	1960.39
82	285722	2	1	MP	LL			0	1884.6	1884.6
13	293426	2	1	MP	LL			0	1033.24	1033.24	924.472
171	293426	1	1	MP	LL	0.089146	7.506	815.707	1009.69	815.707
66	314794	1	1	MP	LL	0.086524	15.29	1710.76	1762.27	1710.76	1488.7
136	314794	2	1	MP	LL	0.0900199	11.89	1266.63	1785.82	1266.63
110	324702	1	1	MP	LL	0.088272	17.35	1945.42	1664.19	1945.42	1816.58
65	324702	2	1	MP	LL			0	1687.74	1687.74
168	341889	1	1	MP	LL	0.088272	18.47	2067.22	2190.01	2067.22	1680.78
10	341889	2	1	MP	LL	0.0917679	12.1	1294.33	2213.56	1294.33
78	343321	2	1	MP	LL			0	2075.49	2075.49	2063.72
107	343321	1	1	MP	LL			0	2051.94	2051.94
152	356992	1	1	MP	LL	0.0402031	10.74	2630.32	2245.54	2630.32	2518.66
15	356992	2	1	MP	LL	0.0900199	21.89	2407	2269.09	2407
132	358613	1	1	MP	LL	0.088272	20.93	2356.2	2798.45	2356.2	2231.44
24	358613	2	1	MP	LL	0.086524	18.45	2106.68	2822	2106.68
185	358633	2	1	MP	LL			0	1436.9	1436.9	1122.76
97	358633	1	1	MP	LL	0.088272	7.36	808.614	1413.35	808.614
5	393488	2	1	MP	LL	0.087398	8.63	960.628	1146.64	960.628	799.223
59	393488	1	1	MP	LL	0.0935159	6.142	637.817	1123.09	637.817
146	393490	2	1	MP	LL			0	1780.81	1780.81	1769.04
180	393490	1	1	MP	LL			0	1757.26	1757.26
120	404255	2	1	MP	LL	0.087398	18.02	2035.02	1686.13	2035.02	1904.3
32	404255	1	1	MP	LL	0.088272	15.89	1773.58	1662.58	1773.58
61	411142	2	1	MP	LL	0.0908939	27.2	2968.05	2057.61	2968.05	2622.29
195	411142	1	1	MP	LL	0.0908939	21.18	2276.52	2034.06	2276.52
37	413683	2	1	MP	LL	0.0742883	31.61	4232.79	2715.97	4232.79	3670.39
137	413683	1	1	MP	LL	0.0935159	29.23	3108	2692.42	3108
154	413698	2	1	MP	LL			0	2268.36	2268.36	2256.58
85	413698	1	1	MP	LL			0	2244.81	2244.81
121	429843	2	1	MP	LL	0.086524	9.464	1068.12	1624.02	1068.12	1025.22
63	429843	1	1	MP	LL	0.089146	1.041	982.322	1600.47	982.322
3	429849	2	1	MP	LL			0	1717.82	1717.82	1182.83
192	429849	1	1	MP	LL	0.088272	5.953	647.85	1694.27	647.85
103	476409	1	1	MP	LL			0	1919.5	1919.5	1560.57
87	476409	2	1	MP	LL	0.0943898	11.83	1201.63	1943.05	1201.63
23	505062	2	1	MP	LL	0.087398	16.27	1805.79	1817.4	1805.79	1799.82
193	505062	1	1	MP	LL			0	1793.85	1793.85
129	505122	2	1	MP	LL	0.088272	20	2245.63	1335.59	2245.63	2133.46
35	505122	1	1	MP	LL	0.0900199	18.43	2021.3	1312.04	2021.3
81	505144	2	1	MP	LL	0.0935159	14.18	1497.35	1612.9	1497.35	1356.35
196	505144	1	1	MP	LL	0.0926419	11.33	1215.35	1589.35	1215.35
150	C1	1	1	MP	LL	0.089146	14	1544.18	1635.83	1544.18	1484.53
46	C1	2	1	MP	LL	0.089146	13.19	1424.88	1424.88	1424.88
96	C2	2	1	MP	LL			0	1750.63	1750.63	1353.08
164	C2	1	1	MP	LL	0.0900199	8.836	955.533	1759.07	955.533
41	125839	1	2	MP	LL			0	1305.21	1305.21	1146.6
51	125839	2	2	MP	LL	0.0917679	9.244	987.993	1328.76	987.993
141	125840	2	2	MP	LL	0.0900199	17.6	1930.44	1783.12	1930.44	1845
199	125840	1	2	MP	LL			0	1759.57	1759.57
43	137119	2	2	MP	LL	0.087398	18.02	2036.41	2161.88	2036.41	1807.29
147	137119	1	2	MP	LL	0.0908939	14.51	1578.18	2138.33	1578.18
71	165949	1	2	MP	LL	0.0943898	21.85	2297.36	1874.42	2297.36	2159.79
194	165949	2	2	MP	LL	0.0943898	19.31	2022.23	1897.97	2022.23
7	166084	2	2	MP	LL			0	2197.02	2197.02	1629.99
77	166084	1	2	MP	LL	0.0463209	5.089	1062.95	2173.47	1062.95
135	175231	1	2	MP	LL	0.0699184	22.75	3230.15	2112.07	3230.15	2319.48
165	175231	2	2	MP	LL	0.0943898	13.52	1408.82	2135.62	1408.82
34	179450	2	2	MP	LL	0.0908939	7.36	785.289	1272.09	785.289	784.175
144	179450	1	2	MP	LL	0.087398	7.066	783.061	1248.54	783.061
166	179970	1	2	MP	LL	0.087398	22.47	2552.08	1513.66	2552.08	2173.43
60	179970	2	2	MP	LL	0.08565	15.86	1794.77	1537.21	1794.77
84	180696	1	2	MP	LL	0.0900199	13.1	1436.87	1820.96	1436.87	1398.03
140	180696	2	2	MP	LL	0.088272	12.22	1359.19	1844.51	1359.19
174	184130	1	2	MP	LL	0.087398	10.43	1173.09	1509.96	1173.09	1144.88
14	184130	2	2	MP	LL	0.0935159	10.62	1116.67	1533.51	1116.67
79	203069	1	2	MP	LL	0.087398	10.41	1164.29	747.915	1164.29	840.79
31	203069	2	2	MP	LL	0.0900199	4.834	517.285	771.465	517.285
124	206861	1	2	MP	LL	0.0900199	14.48	1582.5	1753.89	1582.5	1184.31
197	206861	2	2	MP	LL	0.086524	7.036	786.105	1777.44	786.105
8	227258	1	2	MP	LL	0.0900199	20	2203.37	2275.13	2203.37	1717.13
118	227258	2	2	MP	LL	0.087398	10.98	1230.9	2298.68	1230.9
175	250446	1	2	MP	LL	0.0926419	32.4	3479.5	2182.92	3479.5	2842.98
90	250446	2	2	MP	LL			0	2206.47	2206.47
26	250447	2	2	MP	LL	0.088272	24.72	2775.26	1713.98	2775.26	2115.61
111	250447	1	2	MP	LL	0.089146	13.05	1455.95	1690.43	1455.95
55	253968	2	2	MP	LL	0.089146	11.56	1271.82	1785.3	1271.82	1112.81
172	253968	1	2	MP	LL	0.089146	8.668	953.795	1761.75	953.795
200	261671	1	2	MP	LL			0	1336.28	1336.28	1327.83
115	261671	2	2	MP	LL	0.086524	11.65	1319.37	1359.83	1319.37
19	261677	1	2	MP	LL	0.088272	18.9	2085.85	1052.11	2085.85	1580.76
74	261677	2	2	MP	LL			0	1075.66	1075.66
28	269791	2	2	MP	LL			0	1685.03	1685.03	1373.87
126	269791	1	2	MP	LL	0.0917679	10.24	1062.7	1661.48	1062.7
53	269802	1	2	MP	LL	0.08565	7.517	851.698	1484.95	851.698	799.814
184	269802	2	2	MP	LL	0.0917679	7.041	747.93	1508.5	747.93
98	269825	1	2	MP	LL			0	1705.52	1705.52	1460.26
2	269825	2	2	MP	LL	0.086524	10.69	1214.99	1729.07	1214.99
119	272175	2	2	MP	LL	0.086524	10.93	1206.86	1333.89	1206.86	1206.57
167	272175	1	2	MP	LL	0.087398	10.72	1206.27	1310.34	1206.27
102	272184	1	2	MP	LL	0.088272	21.12	2372.51	1136.43	2372.51	1766.25
170	272184	2	2	MP	LL			0	1159.98	1159.98
30	272215	1	2	MP	LL			0	1825.66	1825.66	1694.63
94	272215	2	2	MP	LL	0.0908939	14.7	1563.6	1849.2	1563.6
93	272218	1	2	MP	LL	0.087398	11.26	1261.55	1423.99	1261.55	1086.49
145	272218	2	2	MP	LL	0.0900199	8.439	911.431	1447.54	911.431
189	279823	1	2	MP	LL	0.0917679	14.61	1567.85	1886.81	1567.85	1464.73
29	279823	2	2	MP	LL	0.0943898	13.34	1361.61	1910.36	1361.61
105	280619	1	2	MP	LL			0	1313.44	1313.44	939.259
42	280619	2	2	MP	LL	0.087398	5.173	565.082	1336.99	565.082
160	280626	1	2	MP	LL	0.0908939	12.96	1372.17	1724.32	1372.17	1300.81
100	280626	2	2	MP	LL	0.088272	11.03	1229.45	1747.87	1229.45
112	285718	1	2	MP	LL	0.088272	12.23	1358.95	805.06	1358.95	1094.09
39	285718	2	2	MP	LL	0.0917679	7.787	829.222	828.61	829.222
158	285722	2	2	MP	LL	0.089146	12.08	1300.36	1671.16	1300.36	1099.21
83	285722	1	2	MP	LL	0.089146	8.228	898.055	1647.61	898.055
138	293426	1	2	MP	LL	0.089146	10.86	1198.33	796.249	1198.33	1010.07
9	293426	2	2	MP	LL	0.086524	7.288	821.806	819.799	821.806
187	314794	1	2	MP	LL	0.08565	15.86	1794.77	1548.83	1794.77	1184.87
92	314794	2	2	MP	LL	0.087398	5.513	574.979	1572.38	574.979
101	324702	2	2	MP	LL	0.088272	10.59	1173.16	1474.3	1173.16	1093.97
38	324702	1	2	MP	LL	0.088272	9.135	1014.77	1450.75	1014.77
186	341889	1	2	MP	LL	0.088272	8.513	939.233	1976.57	939.233	777.987
89	341889	2	2	MP	LL	0.0917679	5.894	616.741	2000.12	616.741
149	343321	2	2	MP	LL	0.0917679	26.84	2900.56	1862.06	2900.56	2369.53
22	343321	1	2	MP	LL			0	1838.51	1838.51
54	356992	1	2	MP	LL	0.08565	17.1	1977.2	2032.1	1977.2	1724.72
178	356992	2	2	MP	LL	0.0935159	13.99	1472.24	2055.65	1472.24
64	358613	1	2	MP	LL	0.0314633	9.539	2979.25	2585.01	2979.25	2356.06
181	358613	2	2	MP	LL	0.089146	15.67	1732.87	2608.56	1732.87
133	358633	2	2	MP	LL	0.0917679	9.373	968.225	1223.46	968.225	820.96
27	358633	1	2	MP	LL	0.0900199	6.242	673.695	1199.91	673.695
116	393488	1	2	MP	LL	0.08565	11.67	1335.17	909.656	1335.17	1134.19
95	393488	2	2	MP	LL			0	933.206	933.206
188	393490	2	2	MP	LL			0	1567.38	1567.38	1555.6
40	393490	1	2	MP	LL			0	1543.83	1543.83
50	404255	2	2	MP	LL	0.0917679	13.68	1465.19	1472.7	1465.19	1435.27
177	404255	1	2	MP	LL	0.087398	12.46	1405.36	1449.15	1405.36
143	411142	2	2	MP	LL			0	1844.18	1844.18	1443.57
73	411142	1	2	MP	LL	0.0926419	10.15	1042.96	1820.63	1042.96
106	413683	2	2	MP	LL			0	2502.53	2502.53	2490.76
18	413683	1	2	MP	LL			0	2478.98	2478.98
57	413698	1	2	MP	LL	0.0943898	15.16	1582.56	2031.37	1582.56	1407.47
151	413698	2	2	MP	LL	0.0917679	11.38	1232.37	2054.92	1232.37
108	429843	1	2	MP	LL	0.0900199	15.45	1697.92	1387.03	1697.92	1452.04
47	429843	2	2	MP	LL	0.0900199	11.08	1206.15	1410.58	1206.15
68	429849	1	2	MP	LL	0.0908939	9.23	995.952	1480.83	995.952	959.611
182	429849	2	2	MP	LL	0.087398	8.557	923.271	1504.38	923.271
122	476409	2	2	MP	LL	0.088272	17.31	1905.72	1729.62	1905.72	1349.62
191	476409	1	2	MP	LL	0.087398	7.423	793.519	1706.07	793.519
44	505062	1	2	MP	LL	0.086524	15.92	1783.57	1580.41	1783.57	1614.77
76	505062	2	2	MP	LL	0.0926419	13.63	1445.97	1603.96	1445.97
	505122	1	2	MP	LL			0	1098.6	1098.6	845.791
	505122	2	2	MP	LL	0.089146	5.357	592.983	1122.15	592.983
	505144	2	2	MP	LL	0.0900199	12.39	1322.17	1399.46	1322.17	1043.24
	505144	1	2	MP	LL	0.0926419	7.315	764.309	1375.91	764.309
	C1	2	2	MP	LL	0.0908939	17.14	1832.05	2005.02	1832.05	1626.18
	C1	1	2	MP	LL	0.0935159	13.77	1420.32	2376.73	1420.32
	C2	1	2	MP	LL	0.087398	12.22	1377.9	2119.19	1377.9	1104.13
	C2	2	2	MP	LL	0.0576827	5.024	830.353	1064.2	830.353

## Sheet: MPUL
SAMPLE ID	ACCESSION	REP	TREATMENT	TIME	TISSUE	DRY WT	ICP P	P (ppm)	Predicted P (ppm)	New P
119	358613	2	1	MP	UL	0.0812198	52.59	6479.73	3012.12	6479.73
13	253968	1	1	MP	UL	0.0889961	49.24	5510.48	2165.31	5510.48
28	356992	1	1	MP	UL	0.0820838	39.8	4853.36	2435.67	4853.36
62	250446	1	2	MP	UL	0.0933163	42.3	4537.06	2373.05	4537.06
86	179970	1	2	MP	UL	0.086404	39.05	4523.89	1703.78	4523.89
38	413683	1	1	MP	UL	0.0889961	37.42	4208.97	2882.54	4208.97
126	356992	2	1	MP	UL	0.086404	32.63	3780.87	2459.21	3780.87
141	280619	2	1	MP	UL	0.0907242	33.61	3682.8	1740.55	3682.8
89	413683	1	2	MP	UL	0.0846759	31.13	3680.88	2669.1	3680.88
103	272215	2	1	MP	UL	0.08554	31.34	3668.25	2252.77	3668.25
72	166084	1	2	MP	UL	0.0933163	33.99	3646.54	2363.6	3646.54
1	227258	1	1	MP	UL	0.0889961	31.82	3579.73	2678.69	3579.73
107	261677	2	1	MP	UL	0.0915882	32.04	3486.3	1479.22	3486.3
2	358613	1	1	MP	UL	0.0820838	28.48	3474.28	2988.57	3474.28
25	175231	1	1	MP	UL	0.0829478	28.67	3460.99	2515.63	3460.99
66	253968	1	2	MP	UL	0.0881321	29.55	3357.26	1951.87	3357.26
33	166084	1	1	MP	UL	0.08554	28.51	3337.41	2577.04	3337.41
127	175231	2	1	MP	UL	0.087268	28.56	3277.05	2539.18	3277.05
80	165949	1	2	MP	UL	0.0924523	29.78	3225.25	2064.54	3225.25
104	227258	2	1	MP	UL	0.0915882	28.3	3094.09	2702.24	3094.09
110	261671	2	1	MP	UL	0.08554	26.1	3042.93	1763.39	3042.93
101	413683	2	1	MP	UL	0.0907242	27.26	3008.92	2906.09	3008.92
68	505122	1	2	MP	UL	0.0924523	27.92	3008.08	1288.72	3008.08
98	358613	1	2	MP	UL	0.0786276	23.42	2983.45	2775.13	2983.45
179	125840	2	2	MP	UL	0.00881321	2.668	2839.72	1973.24	2839.72
129	272218	2	1	MP	UL	0.0915882	25.99	2825.73	1851.1	2825.73
84	293426	1	2	MP	UL	0.0915882	25.95	2821.37	986.373	2821.37
147	280626	2	1	MP	UL	0.087268	24.7	2803.51	2151.43	2803.51
134	165949	2	1	MP	UL	0.0846759	23.61	2792.79	2301.53	2792.79
73	476409	1	2	MP	UL	0.0889961	24.25	2716.88	1896.19	2716.88
151	505062	2	2	MP	UL	0.0915882	24.92	2708.91	1794.09	2708.91
21	180696	1	1	MP	UL	0.087268	23.8	2704.44	2224.52	2704.44
	C1	1	2	MP	UL	0.0907242	24.52	2680.77	2566.85	2680.77
113	166084	2	1	MP	UL	0.0889961	23.58	2653.85	2600.59	2653.85
6	250447	1	1	MP	UL	0.0898602	23.84	2640.81	2093.99	2640.81
108	505122	2	1	MP	UL	0.087268	23.09	2633.31	1525.71	2633.31
167	358613	2	2	MP	UL	0.087268	22.9	2609.04	2798.68	2609.04
163	184130	2	2	MP	UL	0.0933163	24.48	2602.11	1723.63	2602.11
45	250446	1	1	MP	UL			0	2586.48	2586.48
39	404255	1	1	MP	UL	0.086404	22.28	2565.9	1852.71	2565.9
139	137119	2	1	MP	UL			0	2565.44	2565.44
36	137119	1	1	MP	UL			0	2541.89	2541.89
184	356992	2	2	MP	UL	0.087268	21.69	2470.39	2245.78	2470.39
149	413698	2	1	MP	UL			0	2458.48	2458.48
194	280626	2	2	MP	UL	0.0898602	22.13	2440.67	1938	2440.67
22	413698	1	1	MP	UL			0	2434.93	2434.93
56	206861	1	2	MP	UL	0.0907242	22.16	2430.49	1944.01	2430.49
49	125839	1	1	MP	UL	0.0941804	22.97	2417.9	1708.77	2417.9
190	165949	2	2	MP	UL	0.087268	21.18	2411.95	2088.09	2411.95
155	166084	2	2	MP	UL			0	2387.15	2387.15
34	285722	1	1	MP	UL	0.0881321	21.12	2383.97	2051.17	2383.97
26	341889	1	1	MP	UL			0	2380.13	2380.13
95	429849	1	2	MP	UL	0.0898602	21.3	2358.15	1670.96	2358.15
161	137119	2	2	MP	UL			0	2352.01	2352.01
	C2	1	2	MP	UL	0.0907242	21.42	2348.92	2309.31	2348.92
171	253968	2	2	MP	UL	0.08554	20.06	2329.74	1975.42	2329.74
159	175231	2	2	MP	UL			0	2325.74	2325.74
76	505144	1	2	MP	UL	0.0907242	21.14	2318.06	1566.04	2318.06
150	279823	2	1	MP	UL			0	2313.92	2313.92
16	184130	1	1	MP	UL	0.086404	20.15	2309.14	1913.52	2309.14
193	272215	2	2	MP	UL	0.0881321	20.34	2292.99	2039.33	2292.99
46	279823	1	1	MP	UL			0	2290.37	2290.37
4	165949	1	1	MP	UL			0	2277.98	2277.98
115	343321	2	1	MP	UL			0	2265.62	2265.62
130	125839	2	1	MP	UL	0.0898602	20.51	2260.39	1732.32	2260.39
178	413698	2	2	MP	UL			0	2245.05	2245.05
91	137119	1	2	MP	UL	0.0915882	20.5	2242.45	2328.46	2242.45
19	343321	1	1	MP	UL			0	2242.07	2242.07
54	413698	1	2	MP	UL			0	2221.5	2221.5
9	411142	1	1	MP	UL	0.08554	19.2	2221.31	2224.19	2221.31
	C1	2	2	MP	UL			0	2195.14	2195.14
136	253968	2	1	MP	UL			0	2188.86	2188.86
142	125840	2	1	MP	UL			0	2186.68	2186.68
41	280619	1	1	MP	UL	0.106	23.23	2184.83	1717	2184.83
125	206861	2	1	MP	UL			0	2181	2181
20	125840	1	1	MP	UL			0	2163.13	2163.13
48	206861	1	1	MP	UL			0	2157.45	2157.45
114	180696	2	1	MP	UL	0.0838119	18.03	2155.8	2248.07	2155.8
164	279823	2	2	MP	UL	0.0933163	20.19	2149.53	2100.48	2149.53
37	272175	1	1	MP	UL	0.087268	18.72	2149.49	1713.9	2149.49
53	356992	1	2	MP	UL	0.086404	18.5	2145.53	2222.23	2145.53
83	404255	1	2	MP	UL	0.0889961	19.18	2142.83	1639.27	2142.83
112	404255	2	1	MP	UL	0.087268	18.89	2141.9	1876.26	2141.9
64	429843	1	2	MP	UL	0.0889961	19	2139.22	1577.16	2139.22
63	272184	1	2	MP	UL	0.0941804	20.24	2137.43	1326.56	2137.43
120	269825	2	1	MP	UL			0	2132.63	2132.63
109	250447	2	1	MP	UL			0	2117.54	2117.54
50	476409	1	1	MP	UL			0	2109.63	2109.63
32	269825	1	1	MP	UL			0	2109.09	2109.09
121	272184	2	1	MP	UL	0.0881321	18.7	2095.23	1563.54	2095.23
132	269791	2	1	MP	UL			0	2088.59	2088.59
96	279823	1	2	MP	UL			0	2076.93	2076.93
70	175231	1	2	MP	UL	0.0820838	16.89	2062.31	2302.19	2062.31
200	343321	2	2	MP	UL			0	2052.18	2052.18
195	269825	2	2	MP	UL	0.08554	17.6	2044.71	1919.2	2044.71
43	280626	1	1	MP	UL	0.0881321	18.18	2040.34	2127.88	2040.34
187	411142	2	2	MP	UL			0	2034.3	2034.3
74	343321	1	2	MP	UL			0	2028.63	2028.63
87	272215	1	2	MP	UL			0	2015.78	2015.78
92	411142	1	2	MP	UL			0	2010.75	2010.75
106	505062	2	1	MP	UL			0	2007.52	2007.52
168	261671	2	2	MP	UL	0.0881321	17.72	2002.59	1549.96	2002.59
18	505062	1	1	MP	UL			0	1983.97	1983.97
124	314794	2	1	MP	UL			0	1975.94	1975.94
105	393490	2	1	MP	UL			0	1970.94	1970.94
88	125840	1	2	MP	UL			0	1949.69	1949.69
42	393490	1	1	MP	UL			0	1947.39	1947.39
131	179970	2	1	MP	UL			0	1940.77	1940.77
	C2	2	1	MP	UL			0	1940.75	1940.75
166	285722	2	2	MP	UL	0.0881321	17.15	1931.03	1861.28	1931.03
188	429849	2	2	MP	UL	0.0889961	17.28	1929.34	1694.51	1929.34
44	505144	1	1	MP	UL	0.0915882	17.78	1919.67	1779.48	1919.67
11	179970	1	1	MP	UL			0	1917.22	1917.22
133	429843	2	1	MP	UL	0.0915882	17.51	1915.99	1814.15	1915.99
146	269802	2	1	MP	UL	0.086404	16.62	1910.84	1912.06	1910.84
116	429849	2	1	MP	UL			0	1907.94	1907.94
157	250447	2	2	MP	UL			0	1904.11	1904.11
61	269825	1	2	MP	UL			0	1895.65	1895.65
27	429843	1	1	MP	UL	0.086404	16.32	1893.22	1790.6	1893.22
118	324702	2	1	MP	UL			0	1877.86	1877.86
185	269791	2	2	MP	UL			0	1875.15	1875.15
40	429849	1	1	MP	UL	0.0881321	16.6	1871.1	1884.39	1871.1
97	269791	1	2	MP	UL			0	1851.6	1851.6
123	250446	2	1	MP	UL	0.086404	16.1	1850.66	2610.03	1850.66
60	285722	1	2	MP	UL			0	1837.74	1837.74
35	272218	1	1	MP	UL			0	1827.55	1827.55
55	341889	1	2	MP	UL	0.087268	15.9	1809.41	2166.7	1809.41
183	180696	2	2	MP	UL	0.0907242	16.33	1785.48	2034.64	1785.48
57	505062	1	2	MP	UL			0	1770.54	1770.54
67	227258	1	2	MP	UL	0.0829478	14.64	1769.57	2465.25	1769.57
85	272175	1	2	MP	UL	0.0881321	15.62	1764.31	1500.46	1764.31
160	393490	2	2	MP	UL			0	1757.5	1757.5
79	314794	1	2	MP	UL			0	1738.95	1738.95
137	272175	2	1	MP	UL			0	1737.45	1737.45
100	393490	1	2	MP	UL			0	1733.95	1733.95
156	179970	2	2	MP	UL			0	1727.33	1727.33
186	413683	2	2	MP	UL	0.0898602	1.684	1690.07	2692.65	1690.07
78	261677	1	2	MP	UL	0.0898602	15.37	1688.39	1242.24	1688.39
58	180696	1	2	MP	UL	0.08554	14.36	1683.21	2011.09	1683.21
117	179450	2	1	MP	UL			0	1675.65	1675.65
59	269802	1	2	MP	UL			0	1675.08	1675.08
128	184130	2	1	MP	UL	0.0881321	14.96	1674.97	1937.07	1674.97
143	476409	2	1	MP	UL	0.0846759	14.16	1648.86	2133.18	1648.86
10	261671	1	1	MP	UL	0.086404	14.28	1629.77	1739.84	1629.77
102	358633	2	1	MP	UL			0	1627.02	1627.02
90	324702	1	2	MP	UL	0.0881321	14.53	1626.18	1640.88	1626.18
	C1	2	1	MP	UL			0	1615	1615
65	261671	1	2	MP	UL	0.0933163	15.13	1609.62	1526.41	1609.62
30	358633	1	1	MP	UL			0	1603.47	1603.47
111	341889	2	1	MP	UL	0.0881321	13.88	1579.24	2403.68	1579.24
198	250446	2	2	MP	UL	0.086404	13.7	1572.89	2396.6	1572.89
180	269802	2	2	MP	UL	0.0915882	14.48	1569.02	1698.63	1569.02
191	505144	2	2	MP	UL	0.0907242	14.33	1567.43	1589.59	1567.43
51	280619	1	2	MP	UL			0	1503.56	1503.56
23	272215	1	1	MP	UL	0.0829478	12.37	1495.9	2229.22	1495.9
75	125839	1	2	MP	UL			0	1495.34	1495.34
152	261677	2	2	MP	UL	0.0907242	13.57	1487.94	1265.79	1487.94
196	272218	2	2	MP	UL	0.0898602	13.39	1477.9	1637.66	1477.9
8	324702	1	1	MP	UL	0.0889961	13.29	1471.06	1854.31	1471.06
170	358633	2	2	MP	UL	0.086404	12.78	1463.89	1413.59	1463.89
153	179450	2	2	MP	UL			0	1462.21	1462.21
172	341889	2	2	MP	UL	0.0907242	13.45	1460.68	2190.25	1460.68
175	324702	2	2	MP	UL	0.0881321	12.91	1452.41	1664.43	1452.41
69	179450	1	2	MP	UL			0	1438.66	1438.66
181	429843	2	2	MP	UL	0.0915882	13.15	1421.43	1600.71	1421.43
177	476409	2	2	MP	UL	0.0907242	12.76	1398.66	1919.74	1398.66
99	184130	1	2	MP	UL	0.0898602	12.63	1393.32	1700.08	1393.32
192	272184	2	2	MP	UL			0	1350.11	1350.11
169	227258	2	2	MP	UL	0.0898602	11.69	1286.29	2488.8	1286.29
93	393488	1	2	MP	UL	0.0881321	11.47	1278.98	1099.78	1278.98
17	179450	1	1	MP	UL	0.0889961	11.56	1276.58	1652.1	1276.58
145	393488	2	1	MP	UL	0.0889961	11.58	1274.85	1336.77	1274.85
135	285718	2	1	MP	UL			0	1232.17	1232.17
47	505122	1	1	MP	UL	0.0898602	11.18	1231.96	1502.16	1231.96
140	293426	2	1	MP	UL			0	1223.36	1223.36
77	285718	1	2	MP	UL	0.087268	10.76	1220.42	995.184	1220.42
199	280619	2	2	MP	UL	0.0889961	10.88	1196.2	1527.11	1196.2
148	203069	2	1	MP	UL			0	1175.03	1175.03
	C1	1	1	MP	UL	0.0889961	10.46	1153.07	1825.96	1153.07
158	404255	2	2	MP	UL	0.0889961	10.34	1139.59	1662.82	1139.59
189	393488	2	2	MP	UL			0	1123.33	1123.33
71	280626	1	2	MP	UL	0.0907242	10.26	1109.06	1914.45	1109.06
24	269791	1	1	MP	UL	0.0915882	10.34	1107.34	2065.04	1107.34
12	203069	1	1	MP	UL	0.0907242	10.07	1097.88	1151.48	1097.88
162	206861	2	2	MP	UL	0.0889961	9.875	1087.34	1967.56	1087.34
29	393488	1	1	MP	UL	0.0915882	10.02	1072.4	1313.22	1072.4
176	125839	2	2	MP	UL	0.087268	9.521	1068.31	1518.89	1068.31
	C2	1	1	MP	UL	0.086404	9.282	1066.06	1949.2	1066.06
52	203069	1	2	MP	UL	0.0889961	9.34	1027.22	938.039	1027.22
165	285718	2	2	MP	UL	0.0941804	9.801	1019.63	1018.73	1019.63
5	269802	1	1	MP	UL	0.0881321	9.161	1016.98	1888.51	1016.98
122	505144	2	1	MP	UL	0.0924523	9.635	1016.82	1803.03	1016.82
138	411142	2	1	MP	UL	0.0915882	8.634	946.868	2247.74	946.868
182	505122	2	2	MP	UL	0.08554	7.966	918.448	1312.27	918.448
3	272184	1	1	MP	UL	0.0881321	8.11	912.176	1539.99	912.176
15	261677	1	1	MP	UL	0.087268	7.812	872.473	1455.67	872.473
31	314794	1	1	MP	UL	0.086404	7.572	863.664	1952.39	863.664
	C2	2	2	MP	UL	0.0881321	7.141	797.825	1254.33	797.825
81	272218	1	2	MP	UL	0.086404	6.882	788.297	1614.11	788.297
173	203069	2	2	MP	UL	0.0915882	7.333	779.019	961.588	779.019
7	285718	1	1	MP	UL	0.0924523	6.721	705.542	1208.62	705.542
197	314794	2	2	MP	UL	0.0907242	6.506	702.635	1762.5	702.635
174	293426	2	2	MP	UL	0.086404	5.981	679.529	1009.92	679.529
14	293426	1	1	MP	UL	0.086404	5.246	584.221	1199.81	584.221
144	285722	2	1	MP	UL	0.086404	4.69	534.605	2074.72	534.605
154	272175	2	2	MP	UL	0.087268	4.325	472.899	1524.01	472.899
94	358633	1	2	MP	UL	0.0907242	3.528	381.067	1390.04	381.067
82	250447	1	2	MP	UL	0.0907242	1.224	113.079	1880.56	113.079

## Sheet: MPSE
SAMPLE ID	ACCESSION	REP	TREATMENT	TIME	TISSUE	DRY WT	ICP P	P (ppm)	Predicted P (ppm)	New P
113	166084	2	1	MP	SE	0.175979	167.9	9520.51	5677.07	9520.51
162	206861	2	2	MP	SE	0.184587	156.6	8473.02	5044.04	8473.02
114	180696	2	1	MP	SE	0.198933	164.3	8241.02	5324.55	8241.02
104	227258	2	1	MP	SE	0.174067	137.5	7878.67	5778.72	7878.67
181	429843	2	2	MP	SE	0.180761	142.6	7869.01	4677.19	7869.01
150	279823	2	1	MP	SE	0.191282	148.1	7732.1	5390.4	7732.1
184	356992	2	2	MP	SE	0.185544	143.6	7720.1	5322.26	7720.1
21	180696	1	1	MP	SE	0.188413	143.7	7628.9	5301	7628.9
	C1	2	2	MP	SE	0.187456	139.7	7441.79	5271.62	7441.79
119	358613	2	1	MP	SE	0.183631	136.6	7419.31	6088.6	7419.31
101	413683	2	1	MP	SE	0.189369	140.3	7389.87	5982.57	7389.87
124	314794	2	1	MP	SE	0.185544	136.1	7324.49	5052.42	7324.49
17	179450	1	1	MP	SE	0.193195	140.4	7269.25	4728.58	7269.25
	C1	1	2	MP	SE	0.1865	134.8	7217.22	5643.34	7217.22
180	269802	2	2	MP	SE	0.174067	125.7	7200.77	4775.11	7200.77
54	413698	1	2	MP	SE	0.190326	135.1	7087.91	5297.98	7087.91
172	341889	2	2	MP	SE	0.180761	127.6	7039.19	5266.73	7039.19
159	175231	2	2	MP	SE	0.177892	123.6	6927.87	5402.23	6927.87
73	476409	1	2	MP	SE	0.193195	133.8	6915.36	4972.67	6915.36
167	358613	2	2	MP	SE	0.191282	130.1	6782.73	5875.16	6782.73
72	166084	1	2	MP	SE	0.190326	128.6	6742.61	5440.08	6742.61
163	184130	2	2	MP	SE	0.190326	127.4	6683.34	4800.12	6683.34
28	356992	1	1	MP	SE	0.191282	126.5	6599.11	5512.15	6599.11
30	358633	1	1	MP	SE	0.184587	121.6	6589.74	4679.96	6589.74
197	314794	2	2	MP	SE	0.176936	116.7	6575.34	4838.98	6575.34
175	324702	2	2	MP	SE	0.185544	122.1	6569.95	4740.91	6569.95
23	272215	1	1	MP	SE	0.190326	124.3	6516.68	5305.7	6516.68
138	411142	2	1	MP	SE	0.185544	120.6	6480.5	5324.22	6480.5
	C2	1	1	MP	SE	0.197977	127.9	6450.3	5025.68	6450.3
156	179970	2	2	MP	SE	0.183631	118.2	6426	4803.81	6426
98	358613	1	2	MP	SE	0.182674	117.6	6418.06	5851.61	6418.06
126	356992	2	1	MP	SE	0.193195	124	6399.83	5535.7	6399.83
107	261677	2	1	MP	SE	0.196064	124.9	6360.22	4555.71	6360.22
91	137119	1	2	MP	SE	0.190326	121.4	6359.7	5404.94	6359.7
26	341889	1	1	MP	SE	0.197977	125.7	6351.16	5456.62	6351.16
44	505144	1	1	MP	SE	0.198933	124.7	6258.43	4855.96	6258.43
183	180696	2	2	MP	SE	0.179805	112.5	6236.83	5111.12	6236.83
141	280619	2	1	MP	SE	0.1865	116.2	6219.9	4817.03	6219.9
161	137119	2	2	MP	SE	0.19702	122.8	6214.65	5428.49	6214.65
55	341889	1	2	MP	SE	0.188413	116.9	6193.91	5243.18	6193.91
144	285722	2	1	MP	SE	0.171197	106	6170.74	5151.2	6170.74
	C2	1	2	MP	SE	0.196064	120.1	6115.4	5385.79	6115.4
82	250447	1	2	MP	SE	0.181718	111.2	6104.47	4957.04	6104.47
123	250446	2	1	MP	SE	0.181718	110.2	6049.44	5686.51	6049.44
169	227258	2	2	MP	SE	0.196064	117.4	5969.55	5565.29	5969.55
38	413683	1	1	MP	SE			0	5959.02	5959.02
170	358633	2	2	MP	SE	0.191282	113.3	5912.79	4490.07	5912.79
2	358613	1	1	MP	SE	0.195106	115.3	5909.88	6065.05	5909.88
62	250446	1	2	MP	SE	0.19989	117.4	5859.69	5449.53	5859.69
76	505144	1	2	MP	SE	0.188413	110.3	5843.61	4642.52	5843.61
1	227258	1	1	MP	SE			0	5755.17	5755.17
86	179970	1	2	MP	SE	0.185544	106.8	5741.46	4780.26	5741.46
45	250446	1	1	MP	SE			0	5662.97	5662.97
110	261671	2	1	MP	SE	0.19702	111.6	5654.29	4839.88	5654.29
139	137119	2	1	MP	SE			0	5641.93	5641.93
40	429849	1	1	MP	SE	0.187456	105.8	5633.37	4960.88	5633.37
4	165949	1	1	MP	SE	0.190326	106.9	5602.46	5354.46	5602.46
127	175231	2	1	MP	SE	0.182674	101.9	5558.6	5615.66	5558.6
43	280626	1	1	MP	SE	0.197977	110.1	5551.21	5204.37	5551.21
16	184130	1	1	MP	SE	0.188413	104.7	5542.57	4990	5542.57
31	314794	1	1	MP	SE	0.172154	95.6	5537.44	5028.87	5537.44
149	413698	2	1	MP	SE			0	5534.96	5534.96
22	413698	1	1	MP	SE			0	5511.41	5511.41
111	341889	2	1	MP	SE			0	5480.17	5480.17
198	250446	2	2	MP	SE			0	5473.08	5473.08
97	269791	1	2	MP	SE	0.155895	85.56	5470.94	4928.09	5470.94
70	175231	1	2	MP	SE			0	5378.68	5378.68
	C2	2	2	MP	SE	0.184587	99.41	5374.76	4330.81	5374.76
46	279823	1	1	MP	SE			0	5366.85	5366.85
115	343321	2	1	MP	SE			0	5342.1	5342.1
106	505062	2	1	MP	SE	0.187456	100.1	5325.46	5084.01	5325.46
178	413698	2	2	MP	SE			0	5321.53	5321.53
19	343321	1	1	MP	SE			0	5318.55	5318.55
9	411142	1	1	MP	SE			0	5300.67	5300.67
8	324702	1	1	MP	SE	0.158764	83.87	5265.62	4930.8	5265.62
125	206861	2	1	MP	SE			0	5257.48	5257.48
20	125840	1	1	MP	SE			0	5239.61	5239.61
48	206861	1	1	MP	SE			0	5233.93	5233.93
120	269825	2	1	MP	SE			0	5209.12	5209.12
109	250447	2	1	MP	SE			0	5194.03	5194.03
133	429843	2	1	MP	SE	0.201803	105.1	5190.29	4890.63	5190.29
50	476409	1	1	MP	SE			0	5186.11	5186.11
32	269825	1	1	MP	SE			0	5185.57	5185.57
164	279823	2	2	MP	SE			0	5176.97	5176.97
132	269791	2	1	MP	SE			0	5165.07	5165.07
96	279823	1	2	MP	SE			0	5153.42	5153.42
80	165949	1	2	MP	SE	0.19702	101.6	5143.07	5141.02	5143.07
90	324702	1	2	MP	SE	0.184587	95.11	5137.9	4717.36	5137.9
143	476409	2	1	MP	SE	0.198933	102.3	5132.43	5209.66	5132.43
200	343321	2	2	MP	SE			0	5128.66	5128.66
179	125840	2	2	MP	SE	0.1865	95.96	5126.08	5049.72	5126.08
193	272215	2	2	MP	SE			0	5115.81	5115.81
187	411142	2	2	MP	SE			0	5110.78	5110.78
74	343321	1	2	MP	SE			0	5105.11	5105.11
87	272215	1	2	MP	SE			0	5092.26	5092.26
92	411142	1	2	MP	SE			0	5087.23	5087.23
81	272218	1	2	MP	SE	0.187456	95.45	5081.24	4690.59	5081.24
18	505062	1	1	MP	SE			0	5060.46	5060.46
171	253968	2	2	MP	SE			0	5051.9	5051.9
34	285722	1	1	MP	SE	0.184587	93.42	5046.35	5127.65	5046.35
36	137119	1	1	MP	SE	0.181718	91.78	5035.78	5618.38	5035.78
42	393490	1	1	MP	SE			0	5023.87	5023.87
131	179970	2	1	MP	SE			0	5017.25	5017.25
	C2	2	1	MP	SE			0	5017.24	5017.24
128	184130	2	1	MP	SE			0	5013.55	5013.55
33	166084	1	1	MP	SE	0.197975	98.99	5000.39	5653.52	5000.39
177	476409	2	2	MP	SE			0	4996.22	4996.22
71	280626	1	2	MP	SE			0	4990.93	4990.93
116	429849	2	1	MP	SE			0	4984.42	4984.42
61	269825	1	2	MP	SE			0	4972.13	4972.13
129	272218	2	1	MP	SE	0.180761	89.85	4955.65	4927.58	4955.65
118	324702	2	1	MP	SE			0	4954.35	4954.35
112	404255	2	1	MP	SE			0	4952.74	4952.74
185	269791	2	2	MP	SE			0	4951.64	4951.64
56	206861	1	2	MP	SE	0.185544	92.01	4944.34	5020.49	4944.34
166	285722	2	2	MP	SE			0	4937.77	4937.77
39	404255	1	1	MP	SE			0	4929.19	4929.19
60	285722	1	2	MP	SE			0	4914.22	4914.22
27	429843	1	1	MP	SE	0.189369	93.3	4912.58	4867.08	4912.58
103	272215	2	1	MP	SE	0.191282	94.19	4905.4	5329.25	4905.4
151	505062	2	2	MP	SE			0	4870.57	4870.57
160	393490	2	2	MP	SE			0	4833.98	4833.98
79	314794	1	2	MP	SE			0	4815.43	4815.43
137	272175	2	1	MP	SE			0	4813.93	4813.93
100	393490	1	2	MP	SE			0	4810.43	4810.43
188	429849	2	2	MP	SE	0.195108	93.9	4802.53	4770.99	4802.53
176	125839	2	2	MP	SE	0.19702	94.79	4801.08	4595.37	4801.08
37	272175	1	1	MP	SE			0	4790.38	4790.38
68	505122	1	2	MP	SE	0.190326	91.37	4786.49	4365.2	4786.49
117	179450	2	1	MP	SE			0	4752.13	4752.13
59	269802	1	2	MP	SE			0	4751.56	4751.56
83	404255	1	2	MP	SE			0	4715.75	4715.75
196	272218	2	2	MP	SE			0	4714.14	4714.14
102	358633	2	1	MP	SE			0	4703.51	4703.51
	C1	2	1	MP	SE			0	4691.48	4691.48
142	125840	2	1	MP	SE	0.190326	89.5	4683.63	5263.16	4683.63
199	280619	2	2	MP	SE			0	4603.59	4603.59
108	505122	2	1	MP	SE			0	4602.19	4602.19
58	180696	1	2	MP	SE	0.194151	89.61	4601.52	5087.57	4601.52
35	272218	1	1	MP	SE	0.188413	86.62	4582.97	4904.03	4582.97
51	280619	1	2	MP	SE			0	4580.04	4580.04
47	505122	1	1	MP	SE			0	4578.64	4578.64
75	125839	1	2	MP	SE			0	4571.82	4571.82
24	269791	1	1	MP	SE	0.180761	82.8	4565.64	5141.52	4565.64
57	505062	1	2	MP	SE	0.187456	85.51	4547.14	4847.02	4547.14
6	250447	1	1	MP	SE	0.190326	86.24	4516.95	5170.48	4516.95
69	179450	1	2	MP	SE			0	4515.14	4515.14
77	285718	1	2	MP	SE	0.191282	86.11	4491.33	4071.67	4491.33
147	280626	2	1	MP	SE	0.197019	88.39	4486.64	5227.92	4486.64
64	429843	1	2	MP	SE	0.178849	80.12	4459.71	4653.64	4459.71
53	356992	1	2	MP	SE	0.183631	81.02	4397.36	5298.71	4397.36
94	358633	1	2	MP	SE	0.193195	84.77	4377.5	4466.52	4377.5
13	253968	1	1	MP	SE	0.192238	83.93	4367.92	5241.79	4367.92
157	250447	2	2	MP	SE	0.192238	83.59	4329.59	4980.59	4329.59
186	413683	2	2	MP	SE	0.194151	84.09	4312.69	5769.14	4312.69
140	293426	2	1	MP	SE			0	4299.84	4299.84
194	280626	2	2	MP	SE	0.192237	82.63	4298.62	5014.48	4298.62
85	272175	1	2	MP	SE	0.175979	75.8	4291.93	4576.95	4291.93
93	393488	1	2	MP	SE	0.179805	76.49	4238.98	4176.26	4238.98
122	505144	2	1	MP	SE	0.200845	84.58	4211.48	4879.51	4211.48
189	393488	2	2	MP	SE			0	4199.81	4199.81
25	175231	1	1	MP	SE	0.193193	81.04	4195.04	5592.11	4195.04
158	404255	2	2	MP	SE	0.189368	79.34	4190.02	4739.3	4190.02
136	253968	2	1	MP	SE	0.196064	82.09	4173.08	5265.34	4173.08
41	280619	1	1	MP	SE	0.194151	81.06	4164.85	4793.48	4164.85
190	165949	2	2	MP	SE	0.178849	74.12	4124.24	5164.57	4124.24
5	269802	1	1	MP	SE	0.161633	66.49	4096.87	4965	4096.87
153	179450	2	2	MP	SE	0.185544	75.99	4076.21	4538.69	4076.21
130	125839	2	1	MP	SE	0.191281	77.93	4074.4	4808.81	4074.4
84	293426	1	2	MP	SE			0	4062.86	4062.86
146	269802	2	1	MP	SE	0.187456	75.7	4019.14	4988.55	4019.14
52	203069	1	2	MP	SE			0	4014.52	4014.52
105	393490	2	1	MP	SE	0.190945	76.32	3997.24	5047.42	3997.24
67	227258	1	2	MP	SE	0.189369	75.91	3994.27	5541.74	3994.27
154	272175	2	2	MP	SE	0.185544	73.34	3941.99	4600.5	3941.99
89	413683	1	2	MP	SE	0.190326	73.65	3850.84	5745.59	3850.84
78	261677	1	2	MP	SE	0.192237	73.92	3845.53	4318.72	3845.53
121	272184	2	1	MP	SE	0.196063	74.39	3794.47	4640.03	3794.47
	C1	1	1	MP	SE	0.179805	68.42	3790.17	4902.44	3790.17
168	261671	2	2	MP	SE	0.193193	72.49	3752.48	4626.44	3752.48
155	166084	2	2	MP	SE	0.194151	71.98	3688.95	5463.63	3688.95
95	429849	1	2	MP	SE	0.195106	71.15	3647.01	4747.44	3647.01
88	125840	1	2	MP	SE	0.190326	69.4	3627.54	5026.17	3627.54
99	184130	1	2	MP	SE	0.19702	69.97	3537.66	4776.57	3537.66
165	285718	2	2	MP	SE	0.197975	69.27	3499.19	4095.22	3499.19
65	261671	1	2	MP	SE	0.175023	60.27	3428.07	4602.89	3428.07
135	285718	2	1	MP	SE	0.174067	58.96	3371.65	4308.65	3371.65
10	261671	1	1	MP	SE	0.17311	58.11	3341.17	4816.33	3341.17
195	269825	2	2	MP	SE	0.196063	64.68	3299.22	4995.68	3299.22
49	125839	1	1	MP	SE	0.198932	63.87	3210.92	4785.26	3210.92
148	203069	2	1	MP	SE	0.193193	61.5	3183.62	4251.51	3183.62
66	253968	1	2	MP	SE	0.201803	64.3	3172.86	5028.35	3172.86
29	393488	1	1	MP	SE	0.197019	61.17	3105.05	4389.7	3105.05
192	272184	2	2	MP	SE	0.188137	55.39	2944.41	4426.59	2944.41
145	393488	2	1	MP	SE	0.196063	57.54	2935.05	4413.25	2935.05
12	203069	1	1	MP	SE	0.192237	55.89	2907.63	4227.96	2907.63
191	505144	2	2	MP	SE	0.197019	54.93	2788.33	4666.07	2788.33
14	293426	1	1	MP	SE	0.193193	51.86	2684.64	4276.29	2684.64
63	272184	1	2	MP	SE	0.192237	50.27	2615.28	4403.04	2615.28
134	165949	2	1	MP	SE	0.179805	42.72	2355.96	5378.01	2355.96
7	285718	1	1	MP	SE	0.185544	43.79	2345.49	4285.1	2345.49
173	203069	2	2	MP	SE	0.191281	42	2196.01	4038.07	2196.01
15	261677	1	1	MP	SE	0.197975	42.38	2140.94	4532.16	2140.94
3	272184	1	1	MP	SE	0.196063	41.85	2134.8	4616.48	2134.8
152	261677	2	2	MP	SE	0.135809	28.98	2134.27	4342.27	2134.27
174	293426	2	2	MP	SE	0.196063	41.66	2125.11	4086.41	2125.11
182	505122	2	2	MP	SE	0.193193	38.43	1989.48	4388.75	1989.48
11	179970	1	1	MP	SE	0.194151	25.44	1312.29	4993.7	1312.29

## Sheet: FPLL
SAMPLE ID	ACCESSION	REP	TREATMENT	TIME	TISSUE	DRY WT	ICP P	P (ppm)	Predicted P (ppm)	New P		ACC	TREATMENT	AVG P		ACC	TREATMENT	AVG P
49	125839	1	1	FP	LL	0.0973433	7.43	759.374	592.82	759.374		285722	1	2800.48		125839	2	526.552
130	125839	2	1	FP	LL			0	616.37	616.37		429843	1	2315.38		272215	2	2411.07
20	125840	1	1	FP	LL	0.09367	11.87	1265.64	1047.17	1265.64		356992	1	1638.56		413683	2	1945.44
142	125840	2	1	FP	LL			0	1070.72	1070.72		250447	1	1592.45		411142	2	1665.15
36	137119	1	1	FP	LL	0.0955074	17.48	1822.81	1425.94	1822.81		C1	1	1583.12		261671	2	1652.13
139	137119	2	1	FP	LL			1302.39	1449.49	1302.39		505062	1	1562.6		175231	2	1446.98
134	165949	2	1	FP	LL			0	1185.57	1185.57		272215	1	1446.77		206861	2	1436.21
4	165949	1	1	FP	LL	0.0982616	10.89	1106.76	1162.02	1106.76		285718	1	1407.13		165949	2	1429.98
113	166084	2	1	FP	LL	0.0945883	19.54	2059.48	1484.63	2059.48		413683	1	1369.98		C1	2	1361.07
33	166084	1	1	FP	LL	0.0863233	5.761	665.66	1461.08	665.66		393490	1	1362.57		272184	2	1291.07
127	175231	2	1	FP	LL			0	1423.23	1423.23		206861	1	1353.02		269791	2	1275.63
25	175231	1	1	FP	LL	0.0863233	10.87	1257.51	1399.68	1257.51		250446	1	1340.37		413698	2	1225.98
117	179450	2	1	FP	LL	0.101017	8.367	826.814	559.693	826.814		180696	1	1319.1		280626	2	1221.88
17	179450	1	1	FP	LL			0	536.143	536.143		165949	1	1293.5		227258	2	1157.25
131	179970	2	1	FP	LL	0.090915	10.55	1158.8	824.812	1158.8		269825	1	1247.83		505062	2	1144.6
11	179970	1	1	FP	LL	0.0964257	9.09	935.352	801.262	935.352		253968	1	1243.98		341889	2	1081.11
21	180696	1	1	FP	LL	0.08816	10.69	1210.89	1108.57	1210.89		272218	1	1213.86		476409	2	1069.86
114	180696	2	1	FP	LL	0.0955066	10.89	1136.26	1132.12	1136.26		179970	1	1173.57		137119	2	1050.29
16	184130	1	1	FP	LL			0	797.567	797.567		343321	1	1168.18		C2	2	1042.92
128	184130	2	1	FP	LL	0.0955066	6.69	696.496	821.117	696.496		175231	1	1152.3		285718	2	1020.4
148	203069	2	1	FP	LL			0	59.0709	946.806		429849	1	1146.17		250446	2	994.54
12	203069	1	1	FP	LL			0	35.5211	678.657		137119	1	1118.78		253968	2	949.418
125	206861	2	1	FP	LL			0	1065.04	1065.04		324702	1	1073.12		393488	2	937.941
48	206861	1	1	FP	LL	0.0955066	5.922	616.083	1041.5	616.083		C2	1	1047.07		269802	2	936.324
1	227258	1	1	FP	LL	0.0982624	39.52	4014.68	1562.74	4014.68		279823	1	1044.44		356992	2	902.8
104	227258	2	1	FP	LL			0	1586.29	1586.29		505122	1	1042.16		125840	2	901.98
45	250446	1	1	FP	LL	0.097344	16.53	1690.83	1470.53	1690.83		227258	1	1004.08		505144	2	854.862
123	250446	2	1	FP	LL			0	1494.08	1494.08		411142	1	976.663		324702	2	848.685
109	250447	2	1	FP	LL			0	1001.59	1001.59		314794	1	966.912		358613	2	845.856
6	250447	1	1	FP	LL	0.0918333	7.705	837.409	978.04	837.409		179450	1	961.663		343321	2	811.351
13	253968	1	1	FP	LL	0.09367	13.13	1400.15	1049.35	1400.15		358613	1	960.861		269825	2	775.362
136	253968	2	1	FP	LL	0.096425	12.63	1305.89	1072.9	1305.89		272184	1	941.002		279823	2	767.657
110	261671	2	1	FP	LL			0	647.44	647.44		280626	1	919.499		505122	2	739.659
10	261671	1	1	FP	LL			0	623.89	623.89		272175	1	894.62		285722	2	733.555
107	261677	2	1	FP	LL			0	363.268	363.268		203069	1	871.851		404255	2	680.702
15	261677	1	1	FP	LL			0	339.718	339.718		166084	1	854.394		272218	2	674.611
132	269791	2	1	FP	LL			0	972.636	972.636		341889	1	847.47		180696	2	670.332
24	269791	1	1	FP	LL			0	949.086	949.086		404255	1	842.249		272175	2	665.233
5	269802	1	1	FP	LL	0.09367	16.79	1790.88	772.56	1790.88		261677	1	840.564		314794	2	660.073
146	269802	2	1	FP	LL			0	796.109	796.109		476409	1	832.463		179970	2	642.225
32	269825	1	1	FP	LL			0	993.13	993.13		413698	1	821.651		393490	2	629.77
120	269825	2	1	FP	LL	0.09367	6.353	671.795	1016.68	671.795		125840	1	812.732		179450	2	628.768
37	272175	1	1	FP	LL	0.0872416	17.17	1966.4	597.946	1966.4		261671	1	792.171		250447	2	618.942
137	272175	2	1	FP	LL	0.090915	7.768	847.858	621.496	847.858		184130	1	768.65		358633	2	607.237
121	272184	2	1	FP	LL	0.0927516	10.8	1160.3	447.589	1160.3		125839	1	766.936		429849	2	566.776
3	272184	1	1	FP	LL			0	424.039	424.039		293426	1	747.032		166084	2	559.304
23	272215	1	1	FP	LL			0	1113.26	1113.26		358633	1	687.872		429843	2	555.992
103	272215	2	1	FP	LL	0.0897211	5.14	571.237	1136.81	571.237		280619	1	681.479		184130	2	544.102
35	272218	1	1	FP	LL	0.0918333	8.855	962.636	711.595	962.636		393488	1	656.177		261677	2	515.968
129	272218	2	1	FP	LL	0.0945883	9.125	960.69	735.145	960.69		269791	1	635.665		203069	2	448.459
46	279823	1	1	FP	LL	0.0973433	13.12	1343.9	1174.42	1343.9		269802	1	493.579		280619	2	447.055
150	279823	2	1	FP	LL	0.0973433	10.61	1083.82	1197.97	1083.82		505144	1	351.493		293426	2	159.159
141	280619	2	1	FP	LL	0.0982616	6.179	624.964	624.592	624.964
41	280619	1	1	FP	LL	0.0927516	4.769	507.732	601.043	507.732
147	280626	2	1	FP	LL			0	1035.48	1035.48
43	280626	1	1	FP	LL	0.096425	7.481	771.896	1011.93	771.896
135	285718	2	1	FP	LL			0	116.216	687.118
7	285718	1	1	FP	LL			0	92.6664	671.5
34	285722	1	1	FP	LL	0.0927516	13.02	1397.31	935.218	1397.31
144	285722	2	1	FP	LL	0.0918333	6.021	651.507	958.767	651.507
14	293426	1	1	FP	LL	0.0927516	13.63	1467.92	83.8554	1467.92
140	293426	2	1	FP	LL			0	107.405	759.452
124	314794	2	1	FP	LL	0.0918333	5.891	639.877	859.985	639.877
31	314794	1	1	FP	LL	0.096425	6.018	622.577	836.435	622.577
118	324702	2	1	FP	LL	0.101017	13.28	1310.87	761.909	1310.87
8	324702	1	1	FP	LL			0	738.359	738.359
26	341889	1	1	FP	LL	0.0945883	15.22	1781.82	1264.18	1781.82
111	341889	2	1	FP	LL	0.0964257	12.74	1313.88	1287.73	1313.88
115	343321	2	1	FP	LL	0.0918333	10.49	1138.15	1149.66	1138.15
19	343321	1	1	FP	LL			0	1126.11	1126.11
126	356992	2	1	FP	LL			0	1343.26	1343.26
28	356992	1	1	FP	LL	0.096425	8.836	914.825	1319.71	914.825
119	358613	2	1	FP	LL			0	1896.16	1896.16
2	358613	1	1	FP	LL	0.0945883	8.284	874.231	1872.61	874.231
30	358633	1	1	FP	LL	0.085405	9.108	1064.72	487.52	1064.72
102	358633	2	1	FP	LL	0.0973433	8.355	854.399	511.07	854.399
145	393488	2	1	FP	LL	0.0973433	9.665	986.745	220.812	986.745
29	393488	1	1	FP	LL			0	197.262	633.573
105	393490	2	1	FP	LL	0.0942525	22.97	2435.5	854.983	2435.5
42	393490	1	1	FP	LL	0.0982616	9.899	1003.55	831.433	1003.55
112	404255	2	1	FP	LL	0.09367	7.602	809.993	760.303	809.993
39	404255	1	1	FP	LL			0	736.753	736.753
138	411142	2	1	FP	LL			0	1131.78	1131.78
9	411142	1	1	FP	LL	0.0844866	7.416	876.02	1108.23	876.02
38	413683	1	1	FP	LL	0.0918333	17.73	1924.11	1766.59	1924.11
101	413683	2	1	FP	LL			0	1790.14	1790.14
149	413698	2	1	FP	LL	0.0955074	13.46	1401.9	1342.53	1401.9
22	413698	1	1	FP	LL	0.10469	9.07	864.954	1318.98	864.954
133	429843	2	1	FP	LL	0.0918333	5.971	646.062	698.191	646.062
27	429843	1	1	FP	LL	0.0936707	4.543	477.439	674.641	477.439
116	429849	2	1	FP	LL	0.0945883	9.681	1017.18	791.988	1017.18
40	429849	1	1	FP	LL	0.085405	8.519	993.034	768.438	993.034
143	476409	2	1	FP	LL	0.09367	10.65	1132.91	1017.22	1132.91
50	476409	1	1	FP	LL	0.100098	5.497	547.682	993.673	547.682
18	505062	1	1	FP	LL	0.101017	13.41	1326.04	868.02	1326.04
106	505062	2	1	FP	LL	0.09367	7.816	830.362	891.57	830.362
108	505122	2	1	FP	LL	0.09918	9.184	919.974	409.755	919.974
47	505122	1	1	FP	LL	0.0899966	7.924	878.833	386.205	878.833
122	505144	2	1	FP	LL	0.0927516	10.34	1108.37	687.07	1108.37
44	505144	1	1	FP	LL			0	663.52	663.52
	C1	1	1	FP	LL	0.0973433	21.7	924.835	1450.9	924.835
	C1	2	1	FP	LL			626.574	833.242	626.574
	C2	2	1	FP	LL	0.0918333	12.89	0	1079.19	1399.49
	C2	1	1	FP	LL	0.0955066	5.999	626.574	138.37	626.574
176	125839	2	2	FP	LL	0.0918333	6.225	673.721	402.933	673.721
75	125839	1	2	FP	LL			0	379.383	379.383
179	125840	2	2	FP	LL	0.101017	12.92	1273.09	857.285	1273.09
88	125840	1	2	FP	LL	0.09918	5.28	530.873	833.736	530.873
91	137119	1	2	FP	LL			0	1212.5	1212.5
161	137119	2	2	FP	LL	0.094589	8.471	888.073	1236.05	888.073
190	165949	2	2	FP	LL	0.0918333	16.06	1744.68	972.134	1744.68
80	165949	1	2	FP	LL	0.0918333	10.28	1115.28	948.584	1115.28
155	166084	2	2	FP	LL	0.09367	5.866	619.868	1271.19	619.868
72	166084	1	2	FP	LL	0.0955066	4.823	498.74	1247.64	498.74
70	175231	1	2	FP	LL	0.0835683	12.17	1454.52	1186.24	1454.52
159	175231	2	2	FP	LL	0.0973433	14.05	1439.44	1209.79	1439.44
153	179450	2	2	FP	LL	0.0927523	6.824	741.383	346.256	741.383
69	179450	1	2	FP	LL	0.0899966	4.66	516.153	322.706	516.153
156	179970	2	2	FP	LL	0.096425	6.732	696.625	611.375	696.625
86	179970	1	2	FP	LL			0	587.825	587.825
183	180696	2	2	FP	LL			0	918.68	918.68
58	180696	1	2	FP	LL	0.08816	3.735	421.983	895.131	421.983
163	184130	2	2	FP	LL			0	607.68	607.68
99	184130	1	2	FP	LL	0.0982616	4.782	480.523	584.13	480.523
52	203069	1	2	FP	LL	0.0872416	6.211	705.088	-177.916	705.088
173	203069	2	2	FP	LL	0.094589	1.762	191.83	-154.366	191.83
56	206861	1	2	FP	LL	0.0955066	19.28	2017.16	828.058	2017.16
162	206861	2	2	FP	LL	0.091834	7.925	855.261	851.608	855.261
67	227258	1	2	FP	LL	0.09367	11.98	1272.59	1349.3	1272.59
169	227258	2	2	FP	LL	0.0890783	9.296	1041.91	1372.85	1041.91
62	250446	1	2	FP	LL	0.0945883	9.508	998.887	1257.09	998.887
198	250446	2	2	FP	LL	0.0936707	9.346	990.192	1280.64	990.192
82	250447	1	2	FP	LL			0	764.602	764.602
157	250447	2	2	FP	LL	0.09918	4.732	473.281	788.152	473.281
171	253968	2	2	FP	LL	0.09367	11.32	1202.12	859.465	1202.12
66	253968	1	2	FP	LL	0.08816	6.157	696.711	835.915	696.711
65	261671	1	2	FP	LL	0.0945883	23.46	2473.91	410.453	2473.91
168	261671	2	2	FP	LL	0.0918333	7.685	830.341	434.003	830.341
152	261677	2	2	FP	LL	0.094589	8.514	905.655	149.831	905.655
78	261677	1	2	FP	LL			0	126.281	126.281
185	269791	2	2	FP	LL	0.096425	16.61	1718.64	759.198	1718.64
97	269791	1	2	FP	LL	0.0973433	8.143	832.62	735.649	832.62
180	269802	2	2	FP	LL	0.0927516	9.68	1037.21	582.672	1037.21
59	269802	1	2	FP	LL	0.0982624	8.28	835.437	559.122	835.437
195	269825	2	2	FP	LL			0	803.243	803.243
61	269825	1	2	FP	LL	0.0945883	7.13	747.481	779.693	747.481
154	272175	2	2	FP	LL	0.0835683	7.92	945.957	408.059	945.957
85	272175	1	2	FP	LL			0	384.509	384.509
192	272184	2	2	FP	LL	0.09367	12.54	1334.69	234.152	1334.69
63	272184	1	2	FP	LL	0.0927516	11.63	1247.45	210.602	1247.45
193	272215	2	2	FP	LL	0.09367	36.8	3922.31	923.374	3922.31
87	272215	1	2	FP	LL			0	899.824	899.824
81	272218	1	2	FP	LL	0.096425	8.039	827.514	498.158	827.514
196	272218	2	2	FP	LL			0	521.708	521.708
164	279823	2	2	FP	LL	0.091834	7.765	837.838	984.529	837.838
96	279823	1	2	FP	LL	0.0927516	6.484	697.476	960.979	697.476
199	280619	2	2	FP	LL	0.0955066	4.867	503.347	411.155	503.347
51	280619	1	2	FP	LL	0.0982616	3.9	390.763	387.605	390.763
194	280626	2	2	FP	LL	0.0955066	14.14	1476.55	822.043	1476.55
71	280626	1	2	FP	LL	0.0927516	9.009	967.207	798.493	967.207
165	285718	2	2	FP	LL	0.0955066	10.34	1078.67	-97.221	1078.67
77	285718	1	2	FP	LL	0.090915	8.807	962.141	-120.771	962.141
166	285722	2	2	FP	LL			0	745.33	745.33
60	285722	1	2	FP	LL			0	721.78	721.78
174	293426	2	2	FP	LL	0.100098	3.246	318.317	-106.032	318.317
84	293426	1	2	FP	LL			0	-129.582	0
197	314794	2	2	FP	LL	0.0982616	6.91	697.149	646.548	697.149
79	314794	1	2	FP	LL			0	622.998	622.998
175	324702	2	2	FP	LL	0.0973433	9.831	1003.8	548.472	1003.8
90	324702	1	2	FP	LL	0.0918333	6.429	693.572	524.922	693.572
55	341889	1	2	FP	LL	0.0973433	10.65	1087.93	1050.74	1087.93
172	341889	2	2	FP	LL			0	1074.29	1074.29
74	343321	1	2	FP	LL	0.0927523	9.12	988.924	912.677	988.924
200	343321	2	2	FP	LL	0.0955066	6.091	633.778	936.227	633.778
184	356992	2	2	FP	LL			0	1129.82	1129.82
53	356992	1	2	FP	LL	0.09367	6.368	675.777	1106.27	675.777
167	358613	2	2	FP	LL	0.08816	8.222	930.944	1682.73	930.944
98	358613	1	2	FP	LL	0.09918	7.605	760.769	1659.18	760.769
170	358633	2	2	FP	LL	0.096425	6.655	683.983	297.633	683.983
94	358633	1	2	FP	LL			0	274.083	530.491
93	393488	1	2	FP	LL	0.0955066	9.799	1019.75	-16.1752	1019.75
189	393488	2	2	FP	LL			0	7.37465	856.13
160	393490	2	2	FP	LL			0	641.545	641.545
100	393490	1	2	FP	LL			0	617.996	617.996
83	404255	1	2	FP	LL	0.09367	7.717	819.793	523.316	819.793
158	404255	2	2	FP	LL	0.0945883	5.161	541.61	546.866	541.61
92	411142	1	2	FP	LL	0.0955074	16.45	1714.97	894.795	1714.97
187	411142	2	2	FP	LL	0.094589	15.35	1615.32	918.344	1615.32
89	413683	1	2	FP	LL	0.0955066	20.62	2155.03	1553.15	2155.03
186	413683	2	2	FP	LL	0.0927516	16.16	1735.85	1576.7	1735.85
178	413698	2	2	FP	LL	0.0927523	14.32	1536.26	1129.09	1536.26
54	413698	1	2	FP	LL	0.0927516	8.553	915.704	1105.54	915.704
181	429843	2	2	FP	LL	0.0955074	5.427	573.725	484.754	573.725
64	429843	1	2	FP	LL	0.0945883	5.151	538.259	461.204	538.259
188	429849	2	2	FP	LL			0	578.551	578.551
95	429849	1	2	FP	LL			0	555.001	555.001
73	476409	1	2	FP	LL	0.0945883	11.57	1216.82	780.236	1216.82
177	476409	2	2	FP	LL	0.0955066	8.874	922.899	803.786	922.899
57	505062	1	2	FP	LL	0.0872416	14.07	1611.07	654.583	1611.07
151	505062	2	2	FP	LL			0	678.133	678.133
68	505122	1	2	FP	LL			1283	172.768	1283
182	505122	2	2	FP	LL			0	196.317	196.317
76	505144	1	2	FP	LL	0.096425	9.401	968.764	450.083	968.764
191	505144	2	2	FP	LL	0.096425	7.205	740.96	473.633	740.96
	C1	2	2	FP	LL			2223.09	710.003	2223.09
	C1	1	2	FP	LL	0.0927516	8.616	0	499.046	499.046
	C2	2	2	FP	LL			1399.49	824.799	1399.49
	C2	1	2	FP	LL	0.0955066	6.593	686.34	1193.36	686.34

## Sheet: Top10FP
ACCESSION	TREATMENT	TISSUE	New P
285722	1	FPLL	1397.31
285722	1	FPLL	651.507
429849	1	FPLL	993.034
429849	1	FPLL	1017.18
356992	1	FPLL	1343.26
356992	1	FPLL	914.825
250447	1	FPLL	1001.59
250447	1	FPLL	837.409
Hampton	1	FPLL	924.835
Hampton	1	FPLL	626.574
505062	1	FPLL	1326.04
505062	1	FPLL	830.362
272215	1	FPLL	1113.26
272215	1	FPLL	571.237
285718	1	FPLL	687.118
285718	1	FPLL	671.5
413683	1	FPLL	1924.11
413683	1	FPLL	1790.14
393490	1	FPLL	2435.5
393490	1	FPLL	1003.55
125839	2	FPLL	673.721
125839	2	FPLL	379.383
272215	2	FPLL	3922.31
272215	2	FPLL	899.824
413683	2	FPLL	2155.03
413683	2	FPLL	1735.85
411142	2	FPLL	1714.97
411142	2	FPLL	1615.32
261671	2	FPLL	2473.91
261671	2	FPLL	830.341
175231	2	FPLL	1454.52
175231	2	FPLL	1439.44
206861	2	FPLL	2017.16
206861	2	FPLL	855.261
165949	2	FPLL	1744.68
165949	2	FPLL	1115.28
Hampton	2	FPLL	2223.09
Hampton	2	FPLL	499.046
272184	2	FPLL	1334.69
272184	2	FPLL	1247.45
137119	1	FPUL	3208.38
137119	1	FPUL	832.988
269825	1	FPUL	2075.86
269825	1	FPUL	1581.82
253968	1	FPUL	2416.82
253968	1	FPUL	1096.87
227258	1	FPUL	1826.5
227258	1	FPUL	1352.2
393490	1	FPUL	1811.99
393490	1	FPUL	1298.31
358613	1	FPUL	2086.29
358613	1	FPUL	998.02
166084	1	FPUL	2059.48
166084	1	FPUL	993.21
429849	1	FPUL	1662.53
429849	1	FPUL	1324.22
476409	1	FPUL	1876.77
476409	1	FPUL	1002.68
184130	1	FPUL	1963.37
184130	1	FPUL	818.679
137119	2	FPUL	2465.66
137119	2	FPUL	643.565
269825	2	FPUL	2050.74
269825	2	FPUL	724.202
429849	2	FPUL	2034.97
429849	2	FPUL	700.207
250446	2	FPUL	1447.21
250446	2	FPUL	1067.66
393490	2	FPUL	1264.07
393490	2	FPUL	1217.23
175231	2	FPUL	2039.83
175231	2	FPUL	370.146
227258	2	FPUL	1910.43
227258	2	FPUL	464.11
250447	2	FPUL	1855.09
250447	2	FPUL	414.883
280626	2	FPUL	1477.03
280626	2	FPUL	778.351
166084	2	FPUL	1437.77
166084	2	FPUL	695.801
358613	1	FPSE	5869.66
358613	1	FPSE	5162.77
227258	1	FPSE	5467.57
227258	1	FPSE	4978.34
125840	1	FPSE	5410.64
125840	1	FPSE	4993.42
250446	1	FPSE	5174.73
250446	1	FPSE	4873.87
250447	1	FPSE	5732.8
250447	1	FPSE	4299.81
413698	1	FPSE	5672.28
413698	1	FPSE	4294.81
137119	1	FPSE	4804.53
137119	1	FPSE	4716.1
166084	1	FPSE	5059.24
166084	1	FPSE	4451.49
165949	1	FPSE	4753.33
165949	1	FPSE	4730.16
253968	1	FPSE	4790.3
253968	1	FPSE	4687.69
413683	2	FPSE	5659.96
413683	2	FPSE	5398.38
341889	2	FPSE	5573.04
341889	2	FPSE	5373.78
358613	2	FPSE	5381.8
358613	2	FPSE	5085.92
413698	2	FPSE	5742.36
413698	2	FPSE	4487.65
269802	2	FPSE	5455.98
269802	2	FPSE	4538.93
279823	2	FPSE	4973.54
279823	2	FPSE	4755.19
269791	2	FPSE	5016.15
269791	2	FPSE	4625.61
206861	2	FPSE	4996.29
206861	2	FPSE	4544.19
411142	2	FPSE	5078.96
411142	2	FPSE	4408.24
250446	2	FPSE	4565.41
250446	2	FPSE	4501.31

## Sheet: FPUL
SAMPLE ID	ACCESSION	REP	TREATMENT	TIME	TISSUE	DRY WT	ICP P	P (ppm)	Predicted P (ppm)	New P		ACCESSION	TREATMENT	AVG P		ACCESSION	TREATMENT	AVG P
130	125839	2	1	FP	UL	0.0924403	8.885	945.941	806.494	945.941		137119	1	2020.68		137119	2	1554.61
49	125839	1	1	FP	UL	0.0942531	4.654	486.265	782.944	486.265		269825	1	1828.84		269825	2	1387.47
142	125840	2	1	FP	UL	0.090628	16.11	1766.69	1260.85	1766.69		253968	1	1756.85		429849	2	1367.59
20	125840	1	1	FP	UL	0.0933468	9.21	970.52	1237.3	970.52		227258	1	1589.35		250446	2	1257.44
36	137119	1	1	FP	UL	0.0933468	30.02	3208.38	1616.06	3208.38		393490	1	1555.15		393490	2	1240.65
139	137119	2	1	FP	UL	0.090628	7.62	832.988	1639.61	832.988		358613	1	1542.15		175231	2	1204.99
4	165949	1	1	FP	UL	0.0942531	8.438	879.281	1352.15	879.281		166084	1	1526.34		227258	2	1187.27
134	165949	2	1	FP	UL	0.0516576	3.101	588.626	1375.7	588.626		429849	1	1493.38		250447	2	1134.99
113	166084	2	1	FP	UL	0.0942531	19.51	2059.48	1674.75	2059.48		476409	1	1439.72		280626	2	1127.69
33	166084	1	1	FP	UL	0.0951591	9.592	993.21	1651.2	993.21		184130	1	1391.03		166084	2	1066.78
25	175231	1	1	FP	UL	0.0933465	16.66	1769.67	1589.8	1769.67		125840	1	1368.61		285722	2	1041.24
127	175231	2	1	FP	UL	0.0960654	9.138	936.581	1613.35	936.581		175231	1	1353.13		505062	2	1012.47
117	179450	2	1	FP	UL	0.091534	5.722	609.752	749.817	609.752		413683	1	1345.64		476409	2	1006.88
17	179450	1	1	FP	UL	0.0969716	4.361	435.21	726.267	435.21		272215	1	1296.11		413683	2	1004.35
131	179970	2	1	FP	UL	0.0915343	9.683	1047.06	1014.94	1047.06		285722	1	1171.75		341889	2	1001.17
11	179970	1	1	FP	UL	0.0924406	3.646	386.757	991.386	386.757		341889	1	1153.75		165949	2	996.375
21	180696	1	1	FP	UL	0.0897217	11.83	1307.51	1298.69	1307.51		250446	1	1109.14		272184	2	929.748
114	180696	2	1	FP	UL	0.0942531	6.07	636.499	1322.24	636.499		280626	1	1081.59		253968	2	900.748
128	184130	2	1	FP	UL	0.096972	19.11	1963.37	1011.24	1963.37		314794	1	1004.05		125839	2	897.678
16	184130	1	1	FP	UL	0.0951594	7.738	818.679	987.691	818.679		356992	1	983.287		413698	2	863.203
148	203069	2	1	FP	UL	0.0924403	8.893	946.806	249.195	946.806		180696	1	972.004		C2	2	855.988
12	203069	1	1	FP	UL	0.091534	4.199	443.365	225.645	443.365		343321	1	944.747		404255	2	806.16
48	206861	1	1	FP	UL	0.0951594	4.622	475.329	1231.62	475.329		393488	1	936.77		125840	2	788.474
125	206861	2	1	FP	UL	0.091534	4.401	465.434	1255.17	465.434		272218	1	888.344		324702	2	750.132
1	227258	1	1	FP	UL	0.0933462	17.11	1826.5	1752.86	1826.5		324702	1	843.243		505144	2	720.702
104	227258	2	1	FP	UL	0.096972	13.06	1352.2	1776.41	1352.2		404255	1	839.611		279823	2	720.26
123	250446	2	1	FP	UL	0.0942531	12.31	1298.55	1684.2	1298.55		505144	1	824.982		C1	2	719.94
45	250446	1	1	FP	UL	0.0951594	8.823	919.741	1660.65	919.741		280619	1	796.756		203069	2	719.37
109	250447	2	1	FP	UL	0.0915343	9.427	1022.15	1191.71	1022.15		279823	1	783.361		269802	2	711.264
6	250447	1	1	FP	UL	0.0924406	3.348	351.491	1168.16	351.491		272184	1	767.06		272218	2	658.64
136	253968	2	1	FP	UL	0.0924406	22.44	2416.82	1263.03	2416.82		505062	1	761.763		343321	2	656.054
13	253968	1	1	FP	UL	0.0897214	9.982	1096.87	1239.48	1096.87		C1	1	736.255		272175	2	655.904
10	261671	1	1	FP	UL	0.0924403	6.384	675.388	814.014	675.388		165949	1	733.953		206861	2	634.176
110	261671	2	1	FP	UL	0.0915343	3.989	441.529	837.564	441.529		179970	1	716.909		269791	2	627.13
15	261677	1	1	FP	UL	0.0951594	7.759	804.986	529.842	804.986		125839	1	716.103		261677	2	584.342
107	261677	2	1	FP	UL			0	553.392	553.392		203069	1	695.086		280619	2	581.273
132	269791	2	1	FP	UL	0.0942531	6.415	686.184	1162.76	686.184		250447	1	686.822		505122	2	573.217
24	269791	1	1	FP	UL	0.0942531	4.169	447.89	1139.21	447.89		505122	1	686.673		179450	2	570.999
146	269802	2	1	FP	UL	0.0996908	7.461	753.68	986.233	753.68		411142	1	682.88		358613	2	564.941
5	269802	1	1	FP	UL	0.0924406	4.697	513.79	962.683	513.79		261677	1	679.189		293426	2	525.62
120	269825	2	1	FP	UL	0.0915343	19.1	2075.86	1206.8	2075.86		413698	1	677.208		272215	2	523.592
32	269825	1	1	FP	UL	0.0951594	15	1581.82	1183.25	1581.82		269802	1	633.735		411142	2	518.895
37	272175	1	1	FP	UL	0.0942531	4.847	503.771	788.07	503.771		358633	1	599.286		429843	2	516.776
137	272175	2	1	FP	UL	0.0942531	4.295	461.258	811.62	461.258		269791	1	567.037		184130	2	512.55
121	272184	2	1	FP	UL	0.0933468	8.786	933.636	637.713	933.636		261671	1	558.458		393488	2	504.821
3	272184	1	1	FP	UL	0.0942525	5.72	600.483	614.163	600.483		285718	1	554.853		180696	2	484.578
23	272215	1	1	FP	UL	0.0933465	14.3	1516.85	1303.39	1516.85		C2	1	540.451		179970	2	466.45
103	272215	2	1	FP	UL	0.091534	9.984	1075.37	1326.93	1075.37		179450	1	522.481		356992	2	452.355
129	272218	2	1	FP	UL	0.0942531	12.18	1284.75	925.269	1284.75		293426	1	519.49		358633	2	395.926
35	272218	1	1	FP	UL	0.0906277	4.599	491.936	901.719	491.936		272175	1	482.515		261671	2	358.199
46	279823	1	1	FP	UL	0.0951594	9.367	973.966	1364.54	973.966		206861	1	470.381		314794	2	335.039
150	279823	2	1	FP	UL	0.0933468	5.632	592.757	1388.09	592.757		429843	1	382.196		285718	2	314.232
141	280619	2	1	FP	UL	0.0978782	10.03	1017.51	814.716	1017.51
41	280619	1	1	FP	UL	0.0951594	5.58	576.002	791.166	576.002
147	280626	2	1	FP	UL	0.0924403	13.23	1415.97	1225.6	1415.97
43	280626	1	1	FP	UL	0.0924406	7.006	747.204	1202.05	747.204
135	285718	2	1	FP	UL	0.0942528	6.162	638.846	306.34	638.846
7	285718	1	1	FP	UL	0.0906277	4.408	470.86	282.79	470.86
34	285722	1	1	FP	UL	0.0960657	17.02	1761.42	1125.34	1761.42
144	285722	2	1	FP	UL	0.0942531	5.585	582.071	1148.89	582.071
140	293426	2	1	FP	UL	0.0942531	6.755	706.205	297.529	706.205
14	293426	1	1	FP	UL	0.0924406	3.175	332.776	273.979	332.776
31	314794	1	1	FP	UL			0	1026.56	1026.56
124	314794	2	1	FP	UL	0.0924406	9.224	981.55	1050.11	981.55
118	324702	2	1	FP	UL	0.0915337	10.65	1156.92	952.033	1156.92
8	324702	1	1	FP	UL	0.0960654	5.228	529.567	928.483	529.567
26	341889	1	1	FP	UL	0.0951591	9.693	1597.49	1454.3	1597.49
111	341889	2	1	FP	UL	0.0933462	6.688	710.013	1477.85	710.013
115	343321	2	1	FP	UL	0.096972	14.13	1469.51	1339.79	1469.51
19	343321	1	1	FP	UL	0.0942531	3.906	419.986	1316.24	419.986
28	356992	1	1	FP	UL			0	1509.83	1509.83
126	356992	2	1	FP	UL	0.0951591	4.487	456.74	1533.38	456.74
119	358613	2	1	FP	UL			0	2086.29	2086.29
2	358613	1	1	FP	UL	0.0933468	9.415	998.02	2062.74	998.02
102	358633	2	1	FP	UL	0.0951594	7.955	828.526	701.194	828.526
30	358633	1	1	FP	UL	0.0915343	3.486	370.047	677.644	370.047
29	393488	1	1	FP	UL	0.0945883	9.388	986.137	387.386	986.137
145	393488	2	1	FP	UL	0.0924406	8.302	887.403	410.936	887.403
42	393490	1	1	FP	UL	0.096972	17.67	1811.99	1021.56	1811.99
105	393490	2	1	FP	UL	0.0933465	12.26	1298.31	1045.11	1298.31
112	404255	2	1	FP	UL			0	950.427	950.427
39	404255	1	1	FP	UL	0.0978779	7.274	728.796	926.877	728.796
138	411142	2	1	FP	UL	0.0933462	7.199	764.755	1321.91	764.755
9	411142	1	1	FP	UL	0.0933468	5.709	601.006	1298.36	601.006
38	413683	1	1	FP	UL			0	1956.71	1956.71
101	413683	2	1	FP	UL	0.090628	6.728	734.563	1980.26	734.563
149	413698	2	1	FP	UL	0.0951594	7.167	745.717	1532.65	745.717
22	413698	1	1	FP	UL	0.0960657	5.795	608.698	1509.1	608.698
133	429843	2	1	FP	UL	0.0987842	4.222	413.153	888.315	413.153
27	429843	1	1	FP	UL	0.0960657	3.445	351.239	864.765	351.239
116	429849	2	1	FP	UL	0.0933468	15.59	1662.53	982.112	1662.53
40	429849	1	1	FP	UL	0.0951594	12.7	1324.22	958.562	1324.22
50	476409	1	1	FP	UL	0.0951594	17.93	1876.77	1183.8	1876.77
143	476409	2	1	FP	UL	0.096972	9.822	1002.68	1207.35	1002.68
18	505062	1	1	FP	UL			0	1058.14	1058.14
106	505062	2	1	FP	UL	0.0933468	4.415	465.383	1081.69	465.383
47	505122	1	1	FP	UL	0.0978782	8.117	819.201	576.329	819.201
108	505122	2	1	FP	UL	0.0951594	5.372	554.144	599.878	554.144
122	505144	2	1	FP	UL	0.0951591	8.802	910.192	877.194	910.192
44	505144	1	1	FP	UL	0.0924406	6.786	739.773	853.644	739.773
	C1	1	1	FP	UL	0.0978782	7.766	783.341	900.127	783.341
	C1	2	1	FP	UL			0	689.17	689.17
	C2	1	1	FP	UL	0.0915343	5.802	623.067	1023.37	623.067
	C2	2	1	FP	UL	0.0951588	4.417	457.835	1014.92	457.835
75	125839	1	2	FP	UL	0.0906274	8.197	897.819	569.507	897.819
176	125839	2	2	FP	UL	0.090628	8.205	897.537	593.056	897.537
179	125840	2	2	FP	UL	0.0924406	9.72	1043.83	1047.41	1043.83
88	125840	1	2	FP	UL	0.0924406	5.027	533.121	1023.86	533.121
91	137119	1	2	FP	UL	0.0915343	22.64	2465.66	1402.63	2465.66
161	137119	2	2	FP	UL	0.090628	5.983	643.565	1426.18	643.565
80	165949	1	2	FP	UL	0.0924399	11.08	1192.09	1138.71	1192.09
190	165949	2	2	FP	UL	0.090628	7.327	800.658	1162.26	800.658
72	166084	1	2	FP	UL			0	1437.77	1437.77
155	166084	2	2	FP	UL	0.0951594	6.72	695.801	1461.32	695.801
159	175231	2	2	FP	UL	0.0933468	19.14	2039.83	1399.91	2039.83
70	175231	1	2	FP	UL	0.0933468	3.554	370.146	1376.36	370.146
153	179450	2	2	FP	UL	0.0960654	6.24	634.911	536.38	634.911
69	179450	1	2	FP	UL	0.0933468	4.681	507.087	512.83	507.087
156	179970	2	2	FP	UL			0	801.499	801.499
86	179970	1	2	FP	UL	0.0942531	1.186	131.401	777.949	131.401
58	180696	1	2	FP	UL	0.0942531	6.403	671.829	1085.25	671.829
183	180696	2	2	FP	UL	0.0924406	2.696	297.326	1108.8	297.326
163	184130	2	2	FP	UL	0.0906277	5.753	619.27	797.804	619.27
99	184130	1	2	FP	UL	0.0978782	4.071	405.831	774.254	405.831
52	203069	1	2	FP	UL	0.0924403	7.217	765.5	12.2077	765.5
173	203069	2	2	FP	UL	0.0942531	6.293	673.24	35.7576	673.24
162	206861	2	2	FP	UL	0.091534	6.292	672.024	1041.73	672.024
56	206861	1	2	FP	UL	0.0924406	5.663	596.329	1018.18	596.329
67	227258	1	2	FP	UL	0.0951594	18.33	1910.43	1539.42	1910.43
169	227258	2	2	FP	UL	0.0915343	4.347	464.11	1562.97	464.11
62	250446	1	2	FP	UL			0	1447.21	1447.21
198	250446	2	2	FP	UL	0.0951588	10.22	1067.66	1470.76	1067.66
82	250447	1	2	FP	UL	0.096972	18.06	1855.09	954.726	1855.09
157	250447	2	2	FP	UL	0.0924406	3.906	414.883	978.276	414.883
66	253968	1	2	FP	UL			0	1026.04	1026.04
171	253968	2	2	FP	UL	0.0951594	7.45	775.457	1049.59	775.457
168	261671	2	2	FP	UL	0.0996908	3.896	396.075	624.127	396.075
65	261671	1	2	FP	UL	0.0960657	3.148	320.323	600.577	320.323
152	261677	2	2	FP	UL	0.0969713	6.199	633.043	339.955	633.043
78	261677	1	2	FP	UL	0.0924406	4.899	535.641	316.405	535.641
185	269791	2	2	FP	UL			0	949.322	949.322
97	269791	1	2	FP	UL	0.0987842	3.153	304.937	925.772	304.937
59	269802	1	2	FP	UL	0.0915343	7.86	850.96	749.246	850.96
180	269802	2	2	FP	UL	0.0942531	5.486	571.567	772.796	571.567
195	269825	2	2	FP	UL	0.0715961	14.63	2050.74	993.367	2050.74
61	269825	1	2	FP	UL	0.0933468	6.831	724.202	969.817	724.202
85	272175	1	2	FP	UL	0.0924406	8.065	864.794	574.633	864.794
154	272175	2	2	FP	UL	0.090628	4.15	447.014	598.183	447.014
63	272184	1	2	FP	UL	0.0915343	9.751	1048.84	400.726	1048.84
192	272184	2	2	FP	UL	0.0933468	7.638	810.654	424.276	810.654
87	272215	1	2	FP	UL	0.0933468	6.22	655.748	1089.95	655.748
193	272215	2	2	FP	UL	0.090628	3.495	391.435	1113.5	391.435
196	272218	2	2	FP	UL	0.091534	7.756	831.964	711.831	831.964
81	272218	1	2	FP	UL	0.096972	4.777	485.316	688.282	485.316
164	279823	2	2	FP	UL	0.0915343	9.514	1031.66	1174.65	1031.66
96	279823	1	2	FP	UL	0.0915343	3.69	408.863	1151.1	408.863
199	280619	2	2	FP	UL	0.0924399	5.493	587.7	601.279	587.7
51	280619	1	2	FP	UL	0.0951594	5.569	574.846	577.729	574.846
194	280626	2	2	FP	UL	0.0960657	14.26	1477.03	1012.17	1477.03
71	280626	1	2	FP	UL	0.0942531	7.435	778.351	988.617	778.351
165	285718	2	2	FP	UL	0.0924406	5.109	545.02	92.9028	545.02
77	285718	1	2	FP	UL	0.0960657	0.7491	83.4429	69.353	83.4429
60	285722	1	2	FP	UL	0.0924406	14.56	1567.41	911.904	1567.41
166	285722	2	2	FP	UL	0.0951591	5.042	515.064	935.454	515.064
84	293426	1	2	FP	UL	0.0924406	5.641	602.571	60.5421	602.571
174	293426	2	2	FP	UL	0.090628	4.137	448.669	84.0919	448.669
79	314794	1	2	FP	UL	0.0978779	3.97	391.232	813.122	391.232
197	314794	2	2	FP	UL	0.0942531	2.699	278.845	836.671	278.845
175	324702	2	2	FP	UL	0.0960657	8.362	863.076	738.596	863.076
90	324702	1	2	FP	UL	0.0924406	5.961	637.188	715.046	637.188
55	341889	1	2	FP	UL			0	1240.87	1240.87
172	341889	2	2	FP	UL	0.0933468	7.207	761.483	1264.42	761.483
74	343321	1	2	FP	UL	0.0915343	7.193	791.561	1102.8	791.561
200	343321	2	2	FP	UL	0.0942528	5.047	520.547	1126.35	520.547
184	356992	2	2	FP	UL	0.090628	4.957	552.754	1319.95	552.754
53	356992	1	2	FP	UL	0.0951594	3.448	351.957	1296.4	351.957
167	358613	2	2	FP	UL	0.0924406	5.458	579.746	1872.85	579.746
98	358613	1	2	FP	UL	0.0942531	5.284	550.136	1849.3	550.136
94	358633	1	2	FP	UL	0.0942525	4.015	419.586	464.207	419.586
170	358633	2	2	FP	UL	0.0960657	3.675	372.266	487.756	372.266
93	393488	1	2	FP	UL	0.096972	5.497	559.564	173.949	559.564
189	393488	2	2	FP	UL	0.096972	4.312	450.079	197.498	450.079
160	393490	2	2	FP	UL	0.0978782	12.32	1264.07	831.669	1264.07
100	393490	1	2	FP	UL	0.0933468	11.31	1217.23	808.119	1217.23
83	404255	1	2	FP	UL	0.0915343	11.38	1235.52	713.44	1235.52
158	404255	2	2	FP	UL	0.0924406	3.554	376.804	736.99	376.804
92	411142	1	2	FP	UL	0.0942531	5.049	528.173	1084.92	528.173
187	411142	2	2	FP	UL	0.0915337	4.725	509.616	1108.47	509.616
186	413683	2	2	FP	UL	0.096972	12.37	1268.33	1766.82	1268.33
89	413683	1	2	FP	UL	0.0942531	7.077	740.368	1743.27	740.368
178	413698	2	2	FP	UL			0	1319.21	1319.21
54	413698	1	2	FP	UL	0.0915343	3.798	407.192	1295.66	407.192
181	429843	2	2	FP	UL	0.0942528	5.515	570.201	674.878	570.201
64	429843	1	2	FP	UL	0.0978782	4.634	463.351	651.328	463.351
95	429849	1	2	FP	UL	0.090628	18.39	2034.97	745.125	2034.97
188	429849	2	2	FP	UL	0.0978782	6.801	700.207	768.675	700.207
73	476409	1	2	FP	UL	0.0960654	11.56	1188.7	970.36	1188.7
177	476409	2	2	FP	UL	0.0951594	7.922	825.058	993.91	825.058
151	505062	2	2	FP	UL	0.0960657	14.5	1514.85	868.256	1514.85
57	505062	1	2	FP	UL	0.0960657	4.999	510.089	844.707	510.089
68	505122	1	2	FP	UL	0.0933465	7.123	747.998	362.891	747.998
182	505122	2	2	FP	UL	0.0951594	3.739	398.437	386.441	398.437
76	505144	1	2	FP	UL	0.0915343	7.717	832.278	640.207	832.278
191	505144	2	2	FP	UL	0.0942531	5.84	609.126	663.757	609.126
	C1	1	2	FP	UL	0.0398761	3.572	880.654	1641.02	880.654
	C1	2	2	FP	UL	0.0933468	5.291	559.226	1269.31	559.226
	C2	1	2	FP	UL			0	1383.48	1383.48
	C2	2	2	FP	UL			0	328.494	328.494

[truncated: 2 more sheets: FPSE, Top10 MP]
